# Supplementary material for: The Genome of Blue-Capped Cordon-Bleu Uncovers Hidden Diversity of LTR Retrotransposons in Zebra Finch
Source: Genes (Basel). 2019 Apr 13;10(4):301. doi: 10.3390/genes10040301 (PMC6523648; doi:10.3390/genes10040301)
Supplement: Supplementary file 1 [file genes-10-00301-s001.zip]

Archive with 12 entries (11 files):
- Table S2 - LTR_reciprocal_BLAST_LTR_subfamilies.xlsx
- __MACOSX/
- __MACOSX/._Table S2 - LTR_reciprocal_BLAST_LTR_subfamilies.xlsx
- Table S1 - TE consensus classification.xlsx
- __MACOSX/._Table S1 - TE consensus classification.xlsx
- uraCya_genome_paper_SUPPLEMENT_proofs.docx
- __MACOSX/._uraCya_genome_paper_SUPPLEMENT_proofs.docx
- Data S2 - Protein alignment.phy
- __MACOSX/._Data S2 - Protein alignment.phy
- Data S1 - TE consensus sequences.fasta
- Table S3 - LTR_reciprocal_BLAST_LTR_families.xlsx
- __MACOSX/._Table S3 - LTR_reciprocal_BLAST_LTR_families.xlsx
