# Supplementary material for: The Genome of Blue-Capped Cordon-Bleu Uncovers Hidden Diversity of LTR Retrotransposons in Zebra Finch
Source: Genes (Basel). 2019 Apr 13;10(4):301. doi: 10.3390/genes10040301 (PMC6523648; doi:10.3390/genes10040301)
Supplement: Supplementary file 1 [file genes-10-00301-s001.zip › Table S2 - LTR_reciprocal_BLAST_LTR_subfamilies.xlsx]

## Sheet: Sheet1
LTR subfamily	fAlb15	taeGut2	uraCya1	galGal4	SUM	Comment *	uC	tG	uCtG	fA	uCtGfA	gG	uCtGfAgG		Subclass	Family	Subfamily	* removal of internal-only consensus sequences to have more appropriate counts for LTR subfamily numbers
EAVHP_I#LTR/ERVK	0	0	0	1	1		0	0	0	0	0	1	0		LTR/ERVK	EAVHP	EAVHP_I
ENS1B-LTR#LTR/ERVL	0	0	0	1	1		0	0	0	0	0	1	0		LTR/ERVL	ENS1	ENS1B-LTR
ENS1-int#LTR/ERVL	0	0	0	1	1	Internal region	0	0	0	0	0	0	0		LTR/ERVL	ENS1	ENS1-int
ENS1-LTR#LTR/ERVL	0	0	0	1	1		0	0	0	0	0	1	0		LTR/ERVL	ENS1	ENS1-LTR
ENS3-int#LTR/ERVL	0	0	0	1	1		0	0	0	0	0	1	0		LTR/ERVL	ENS3	ENS3-int
fAlbLTR1#LTR/ERV1	1	1	1	0	3		0	0	0	0	1	0	0		LTR/ERV1	fAlbLTR1	fAlbLTR1
fAlbLTR2#LTR/ERV1	1	1	1	0	3		0	0	0	0	1	0	0		LTR/ERV1	fAlbLTR2	fAlbLTR2
fAlbLTR3a#LTR/ERV1	1	0	0	0	1		0	0	0	1	0	0	0		LTR/ERV1	fAlbLTR3	fAlbLTR3a
fAlbLTR3b#LTR/ERV1	1	0	0	0	1		0	0	0	1	0	0	0		LTR/ERV1	fAlbLTR3	fAlbLTR3b
fAlbLTR3c#LTR/ERV1	1	0	0	0	1		0	0	0	1	0	0	0		LTR/ERV1	fAlbLTR3	fAlbLTR3c
fAlbLTR4#LTR/ERV1	1	1	1	0	3		0	0	0	0	1	0	0		LTR/ERV1	fAlbLTR4	fAlbLTR4
fAlbLTR5#LTR/ERV1	1	1	1	0	3		0	0	0	0	1	0	0		LTR/ERV1	fAlbLTR5	fAlbLTR5
fAlbLTRK10#LTR/ERV2	1	0	0	0	1		0	0	0	1	0	0	0		LTR/ERV2	fAlbLTRK10	fAlbLTRK10
fAlbLTRK11#LTR/ERV2	1	0	0	0	1		0	0	0	1	0	0	0		LTR/ERV2	fAlbLTRK11	fAlbLTRK11
fAlbLTRK12a#LTR/ERV2	1	0	0	0	1		0	0	0	1	0	0	0		LTR/ERV2	fAlbLTRK12	fAlbLTRK12a
fAlbLTRK12b#LTR/ERV2	1	0	0	0	1		0	0	0	1	0	0	0		LTR/ERV2	fAlbLTRK12	fAlbLTRK12b
fAlbLTRK13#LTR/ERV2	1	0	0	0	1		0	0	0	1	0	0	0		LTR/ERV2	fAlbLTRK13	fAlbLTRK13
fAlbLTRK14#LTR/ERV2	1	1	1	0	3		0	0	0	0	1	0	0		LTR/ERV2	fAlbLTRK14	fAlbLTRK14
fAlbLTRK1a#LTR/ERV2	1	0	1	0	2		0	0	0	0	0	0	0		LTR/ERV2	fAlbLTRK1	fAlbLTRK1a
fAlbLTRK1b#LTR/ERV2	1	0	1	0	2		0	0	0	0	0	0	0		LTR/ERV2	fAlbLTRK1	fAlbLTRK1b
fAlbLTRK1c#LTR/ERV2	1	1	1	0	3		0	0	0	0	1	0	0		LTR/ERV2	fAlbLTRK1	fAlbLTRK1c
fAlbLTRK1d#LTR/ERV2	1	0	1	0	2		0	0	0	0	0	0	0		LTR/ERV2	fAlbLTRK1	fAlbLTRK1d
fAlbLTRK2#LTR/ERV2	1	0	0	0	1		0	0	0	1	0	0	0		LTR/ERV2	fAlbLTRK2	fAlbLTRK2
fAlbLTRK3#LTR/ERV2	1	1	1	0	3		0	0	0	0	1	0	0		LTR/ERV2	fAlbLTRK3	fAlbLTRK3
fAlbLTRK4#LTR/ERV2	1	0	0	0	1		0	0	0	1	0	0	0		LTR/ERV2	fAlbLTRK4	fAlbLTRK4
fAlbLTRK5#LTR/ERV2	1	0	0	0	1		0	0	0	1	0	0	0		LTR/ERV2	fAlbLTRK5	fAlbLTRK5
fAlbLTRK6#LTR/ERV2	1	0	0	0	1		0	0	0	1	0	0	0		LTR/ERV2	fAlbLTRK6	fAlbLTRK6
fAlbLTRK7#LTR/ERV2	1	0	0	0	1		0	0	0	1	0	0	0		LTR/ERV2	fAlbLTRK7	fAlbLTRK7
fAlbLTRK8#LTR/ERV2	1	0	0	0	1		0	0	0	1	0	0	0		LTR/ERV2	fAlbLTRK8	fAlbLTRK8
fAlbLTRK9#LTR/ERV2	1	1	1	0	3		0	0	0	0	1	0	0		LTR/ERV2	fAlbLTRK9	fAlbLTRK9
fAlbLTRL1#LTR/ERV3	1	0	1	0	2		0	0	0	0	0	0	0		LTR/ERV3	fAlbLTRL1	fAlbLTRL1
fAlbLTRL2#LTR/ERV3	1	1	1	0	3		0	0	0	0	1	0	0		LTR/ERV3	fAlbLTRL2	fAlbLTRL2
fAlbLTRL3#LTR/ERV3	1	0	0	0	1		0	0	0	1	0	0	0		LTR/ERV3	fAlbLTRL3	fAlbLTRL3
fAlbLTRL4#LTR/ERV3	1	0	1	0	2		0	0	0	0	0	0	0		LTR/ERV3	fAlbLTRL4	fAlbLTRL4
GGERV10_LTR#LTR/ERVL	0	0	0	1	1		0	0	0	0	0	1	0		LTR/ERVL	GGERV10	GGERV10_LTR
GGERV10_RT#LTR/ERVL	0	0	0	1	1	Internal region	0	0	0	0	0	0	0		LTR/ERVL	GGERV10	GGERV10_RT
GGERV11_LTR#LTR/ERVL	0	0	0	1	1		0	0	0	0	0	1	0		LTR/ERVL	GGERV11	GGERV11_LTR
GGERV11_RT#LTR/ERVL	0	0	0	1	1		0	0	0	0	0	1	0		LTR/ERVL	GGERV11	GGERV11_RT
GGERV20_I#LTR/ERVL	0	0	0	1	1		0	0	0	0	0	1	0		LTR/ERVL	GGERV20	GGERV20_I
GGERV21_LTR#LTR/ERVL	0	0	0	1	1		0	0	0	0	0	1	0		LTR/ERVL	GGERV21	GGERV21_LTR
GGERV22_LTR#LTR/ERVL	0	0	0	1	1		0	0	0	0	0	1	0		LTR/ERVL	GGERV22	GGERV22_LTR
GGERV28_LTR#LTR	0	0	0	1	1		0	0	0	0	0	1	0		LTR	GGERV28	GGERV28_LTR
GGERV30_LTR#LTR/ERVL	0	0	0	1	1		0	0	0	0	0	1	0		LTR/ERVL	GGERV30	GGERV30_LTR
GGERVK10#LTR/ERVK	0	0	0	1	1		0	0	0	0	0	1	0		LTR/ERVK	GGERVK10	GGERVK10
GGERVK1#LTR/ERVK	0	0	0	1	1		0	0	0	0	0	1	0		LTR/ERVK	GGERVK1	GGERVK1
GGERVL18#LTR/ERVL	0	0	0	1	1		0	0	0	0	0	1	0		LTR/ERVL	GGERVL18	GGERVL18
GGERVL18-LTR#LTR/ERVL	0	0	0	1	1		0	0	0	0	0	1	0		LTR/ERVL	GGERVL18	GGERVL18-LTR
GGERVL-A#LTR/ERVL	1	1	1	1	4		0	0	0	0	0	0	1		LTR/ERVL	GGERVL	GGERVL-A
GGERVL-B#LTR/ERVL	1	1	1	1	4		0	0	0	0	0	0	1		LTR/ERVL	GGERVL	GGERVL-B
GGERVL-C#LTR/ERVL	1	1	1	1	4		0	0	0	0	0	0	1		LTR/ERVL	GGERVL	GGERVL-C
GGLTR10A#LTR/ERVK	0	0	0	1	1		0	0	0	0	0	1	0		LTR/ERVK	GGLTR10	GGLTR10A
GGLTR10B#LTR/ERVK	0	0	0	1	1		0	0	0	0	0	1	0		LTR/ERVK	GGLTR10	GGLTR10B
GGLTR10C1#LTR/ERVK	0	0	0	1	1		0	0	0	0	0	1	0		LTR/ERVK	GGLTR10	GGLTR10C1
GGLTR10C2#LTR/ERVK	0	0	0	1	1		0	0	0	0	0	1	0		LTR/ERVK	GGLTR10	GGLTR10C2
GGLTR10C-int#LTR/ERVK	0	0	0	1	1	Internal region	0	0	0	0	0	0	0		LTR/ERVK	GGLTR10	GGLTR10C-int
GGLTR10D-int#LTR/ERVK	0	0	0	1	1	Internal region	0	0	0	0	0	0	0		LTR/ERVK	GGLTR10	GGLTR10D-int
GGLTR10D#LTR/ERVK	0	0	0	1	1		0	0	0	0	0	1	0		LTR/ERVK	GGLTR10	GGLTR10D
GGLTR11-int#LTR/ERV1	0	0	0	1	1	Internal region	0	0	0	0	0	0	0		LTR/ERV1	GGLTR11	GGLTR11-int
GGLTR11#LTR/ERV1	0	0	0	1	1		0	0	0	0	0	1	0		LTR/ERV1	GGLTR11	GGLTR11
GGLTR12A#LTR/ERVL	0	0	0	1	1		0	0	0	0	0	1	0		LTR/ERVL	GGLTR12	GGLTR12A
GGLTR12B#LTR/ERVL	0	0	0	1	1		0	0	0	0	0	1	0		LTR/ERVL	GGLTR12	GGLTR12B
GGLTR12C#LTR/ERVL	0	0	0	1	1		0	0	0	0	0	1	0		LTR/ERVL	GGLTR12	GGLTR12C
GGLTR1#LTR/ERVK	0	0	0	1	1		0	0	0	0	0	1	0		LTR/ERVK	GGLTR1	GGLTR1
GGLTR3A#LTR/ERVL	0	0	0	1	1		0	0	0	0	0	1	0		LTR/ERVL	GGLTR3	GGLTR3A
GGLTR3B1#LTR/ERVL	0	0	0	1	1		0	0	0	0	0	1	0		LTR/ERVL	GGLTR3	GGLTR3B1
GGLTR3B2#LTR/ERVL	0	0	0	1	1		0	0	0	0	0	1	0		LTR/ERVL	GGLTR3	GGLTR3B2
GGLTR3B3#LTR/ERVL	0	0	0	1	1		0	0	0	0	0	1	0		LTR/ERVL	GGLTR3	GGLTR3B3
GGLTR3B4#LTR/ERVL	0	0	0	1	1		0	0	0	0	0	1	0		LTR/ERVL	GGLTR3	GGLTR3B4
GGLTR3C1#LTR/ERVL	0	0	0	1	1		0	0	0	0	0	1	0		LTR/ERVL	GGLTR3	GGLTR3C1
GGLTR3C2#LTR/ERVL	0	0	0	1	1		0	0	0	0	0	1	0		LTR/ERVL	GGLTR3	GGLTR3C2
GGLTR3D#LTR/ERVL	0	0	0	1	1		0	0	0	0	0	1	0		LTR/ERVL	GGLTR3	GGLTR3D
GGLTR3E1#LTR/ERVL	0	0	0	1	1		0	0	0	0	0	1	0		LTR/ERVL	GGLTR3	GGLTR3E1
GGLTR3E2#LTR/ERVL	0	0	0	1	1		0	0	0	0	0	1	0		LTR/ERVL	GGLTR3	GGLTR3E2
GGLTR3E3#LTR/ERVL	0	0	0	1	1		0	0	0	0	0	1	0		LTR/ERVL	GGLTR3	GGLTR3E3
GGLTR3F1#LTR/ERVL	0	0	0	1	1		0	0	0	0	0	1	0		LTR/ERVL	GGLTR3	GGLTR3F1
GGLTR3F2#LTR/ERVL	0	0	0	1	1		0	0	0	0	0	1	0		LTR/ERVL	GGLTR3	GGLTR3F2
GGLTR3G1#LTR/ERVL	0	0	0	1	1		0	0	0	0	0	1	0		LTR/ERVL	GGLTR3	GGLTR3G1
GGLTR3G2#LTR/ERVL	0	0	0	1	1		0	0	0	0	0	1	0		LTR/ERVL	GGLTR3	GGLTR3G2
GGLTR4A#LTR/ERVL	0	0	0	1	1		0	0	0	0	0	1	0		LTR/ERVL	GGLTR4	GGLTR4A
GGLTR4B#LTR/ERVL	0	0	0	1	1		0	0	0	0	0	1	0		LTR/ERVL	GGLTR4	GGLTR4B
GGLTR5A#LTR/ERVL	1	1	1	1	4		0	0	0	0	0	0	1		LTR/ERVL	GGLTR5	GGLTR5A
GGLTR5B#LTR/ERVL	1	1	1	1	4		0	0	0	0	0	0	1		LTR/ERVL	GGLTR5	GGLTR5B
GGLTR6#LTR/ERVL	0	0	0	1	1		0	0	0	0	0	1	0		LTR/ERVL	GGLTR6	GGLTR6
GGLTR7A#LTR/ERV1	0	0	0	1	1		0	0	0	0	0	1	0		LTR/ERV1	GGLTR7	GGLTR7A
GGLTR7B#LTR/ERV1	0	0	0	1	1		0	0	0	0	0	1	0		LTR/ERV1	GGLTR7	GGLTR7B
GGLTR7-int#LTR/ERV1	0	0	0	1	1	Internal region	0	0	0	0	0	0	0		LTR/ERV1	GGLTR7	GGLTR7-int
GGLTR8A#LTR/ERVL	1	1	1	1	4		0	0	0	0	0	0	1		LTR/ERVL	GGLTR8	GGLTR8A
GGLTR8B#LTR/ERVL	1	1	1	1	4		0	0	0	0	0	0	1		LTR/ERVL	GGLTR8	GGLTR8B
GGLTR9#LTR/ERVL	0	0	0	1	1		0	0	0	0	0	1	0		LTR/ERVL	GGLTR9	GGLTR9
RSV-int#LTR/ERVK	0	0	0	1	1	Internal region	0	0	0	0	0	0	0		LTR/ERVK	RSV	RSV-int
RSV-LTR#LTR/ERVK	0	0	0	0	0		0	0	0	0	0	0	0		LTR/ERVK	RSV	RSV-LTR
TguERV1_I#LTR/ERV1	1	1	1	0	3	Internal region	0	0	0	0	0	0	0		LTR/ERV1	TguERV1	TguERV1_I
TguERV1_LTR1a#LTR/ERV1	1	1	1	0	3		0	0	0	0	1	0	0		LTR/ERV1	TguERV1	TguERV1_LTR1a
TguERV1_LTR1b#LTR/ERV1	1	1	1	0	3		0	0	0	0	1	0	0		LTR/ERV1	TguERV1	TguERV1_LTR1b
TguERV1_LTR1c#LTR/ERV1	1	1	1	0	3		0	0	0	0	1	0	0		LTR/ERV1	TguERV1	TguERV1_LTR1c
TguERV1_LTR1-L_fAlb#LTR/ERV1	1	1	1	0	3		0	0	0	0	1	0	0		LTR/ERV1	TguERV1	TguERV1_LTR1-L_fAlb
TguERV1_LTR2#LTR/ERV1	1	1	1	0	3		0	0	0	0	1	0	0		LTR/ERV1	TguERV1	TguERV1_LTR2
TguERV2_I#LTR/ERV1	1	1	1	0	3	Internal region	0	0	0	0	0	0	0		LTR/ERV1	TguERV2	TguERV2_I
TguERV2_LTR1a#LTR/ERV1	0	1	1	0	2		0	0	1	0	0	0	0		LTR/ERV1	TguERV2	TguERV2_LTR1a
TguERV2_LTR1b#LTR/ERV1	0	1	1	0	2		0	0	1	0	0	0	0		LTR/ERV1	TguERV2	TguERV2_LTR1b
TguERV2_LTR1c#LTR/ERV1	1	1	1	0	3		0	0	0	0	1	0	0		LTR/ERV1	TguERV2	TguERV2_LTR1c
TguERV2_LTR1d#LTR/ERV1	1	1	1	0	3		0	0	0	0	1	0	0		LTR/ERV1	TguERV2	TguERV2_LTR1d
TguERV2_LTR1#LTR/ERV1	1	1	1	0	3		0	0	0	0	1	0	0		LTR/ERV1	TguERV2	TguERV2_LTR1
TguERV3_I#LTR/ERV1	1	1	1	0	3	Internal region	0	0	0	0	0	0	0		LTR/ERV1	TguERV3	TguERV3_I
TguERV3_LTR1a#LTR/ERV1	0	1	1	0	2		0	0	1	0	0	0	0		LTR/ERV1	TguERV3	TguERV3_LTR1a
TguERV3_LTR1b#LTR/ERV1	0	1	1	0	2		0	0	1	0	0	0	0		LTR/ERV1	TguERV3	TguERV3_LTR1b
TguERV3_LTR1c#LTR/ERV1	0	1	1	0	2		0	0	1	0	0	0	0		LTR/ERV1	TguERV3	TguERV3_LTR1c
TguERV3_LTR2a#LTR/ERV1	0	1	1	0	2		0	0	1	0	0	0	0		LTR/ERV1	TguERV3	TguERV3_LTR2a
TguERV3_LTR2b#LTR/ERV1	0	1	1	0	2		0	0	1	0	0	0	0		LTR/ERV1	TguERV3	TguERV3_LTR2b
TguERV3_LTR2c#LTR/ERV1	0	1	1	0	2		0	0	1	0	0	0	0		LTR/ERV1	TguERV3	TguERV3_LTR2c
TguERV4b_I#LTR/ERV1	1	1	1	1	4	Internal region	0	0	0	0	0	0	0		LTR/ERV1	TguERV4	TguERV4b_I
TguERV4b_LTR#LTR/ERV1	0	1	1	0	2		0	0	1	0	0	0	0		LTR/ERV1	TguERV4	TguERV4b_LTR
TguERV4_I#LTR/ERV1	1	1	1	0	3	Internal region	0	0	0	0	0	0	0		LTR/ERV1	TguERV4	TguERV4_I
TguERV4_LTR1#LTR/ERV1	0	1	1	0	2		0	0	1	0	0	0	0		LTR/ERV1	TguERV4	TguERV4_LTR1
TguERV4_LTR2#LTR/ERV1	0	1	1	0	2		0	0	1	0	0	0	0		LTR/ERV1	TguERV4	TguERV4_LTR2
TguERV4N1_I#LTR/ERV1	1	1	1	0	3	Internal region	0	0	0	0	0	0	0		LTR/ERV1	TguERV4	TguERV4N1_I
TguERV4N1_LTR#LTR/ERV1	0	1	0	0	1		0	1	0	0	0	0	0		LTR/ERV1	TguERV4	TguERV4N1_LTR
TguERV4N2_I#LTR/ERV1	1	1	1	0	3	Internal region	0	0	0	0	0	0	0		LTR/ERV1	TguERV4	TguERV4N2_I
TguERV4N2_LTR1#LTR/ERV1	0	1	1	0	2		0	0	1	0	0	0	0		LTR/ERV1	TguERV4	TguERV4N2_LTR1
TguERV4N2_LTR2#LTR/ERV1	0	1	1	0	2		0	0	1	0	0	0	0		LTR/ERV1	TguERV4	TguERV4N2_LTR2
TguERV5_I#LTR/ERV1	0	1	0	0	1	Internal region	0	0	0	0	0	0	0		LTR/ERV1	TguERV5	TguERV5_I
TguERV5_LTR#LTR/ERV1	0	1	0	0	1		0	1	0	0	0	0	0		LTR/ERV1	TguERV5	TguERV5_LTR
TguERV6_I#LTR/ERV1	1	1	1	0	3	Internal region	0	0	0	0	0	0	0		LTR/ERV1	TguERV6	TguERV6_I
TguERV6_LTR1#LTR/ERV1	0	1	0	0	1		0	1	0	0	0	0	0		LTR/ERV1	TguERV6	TguERV6_LTR1
TguERV6_LTR2#LTR/ERV1	0	1	0	0	1		0	1	0	0	0	0	0		LTR/ERV1	TguERV6	TguERV6_LTR2
TguERV7a_LTR#LTR/ERV1	0	1	1	0	2		0	0	1	0	0	0	0		LTR/ERV1	TguERV7	TguERV7a_LTR
TguERV7b_LTR#LTR/ERV1	0	1	1	0	2		0	0	1	0	0	0	0		LTR/ERV1	TguERV7	TguERV7b_LTR
TguERV7c_LTR#LTR/ERV1	0	1	1	0	2		0	0	1	0	0	0	0		LTR/ERV1	TguERV7	TguERV7c_LTR
TguERV7d_LTR#LTR/ERV1	0	1	1	0	2		0	0	1	0	0	0	0		LTR/ERV1	TguERV7	TguERV7d_LTR
TguERV7e_LTR#LTR/ERV1	0	1	1	0	2		0	0	1	0	0	0	0		LTR/ERV1	TguERV7	TguERV7e_LTR
TguERV7g_LTR#LTR/ERV1	0	1	1	0	2		0	0	1	0	0	0	0		LTR/ERV1	TguERV7	TguERV7g_LTR
TguERV7h_LTR#LTR/ERV1	0	1	1	0	2		0	0	1	0	0	0	0		LTR/ERV1	TguERV7	TguERV7h_LTR
TguERV7_I#LTR/ERV1	0	1	1	0	2	Internal region	0	0	0	0	0	0	0		LTR/ERV1	TguERV7	TguERV7_I
TguERV7i_LTR#LTR/ERV1	0	1	1	0	2		0	0	1	0	0	0	0		LTR/ERV1	TguERV7	TguERV7i_LTR
TguERV7j_LTR_fAlb#LTR/ERV1	1	0	0	0	1		0	0	0	1	0	0	0		LTR/ERV1	TguERV7	TguERV7j_LTR_fAlb
TguERV7j_LTR#LTR/ERV1	1	1	1	0	3		0	0	0	0	1	0	0		LTR/ERV1	TguERV7	TguERV7j_LTR
TguERV7k_I#LTR/ERV1	1	1	1	0	3	Internal region	0	0	0	0	0	0	0		LTR/ERV1	TguERV7	TguERV7k_I
TguERV7k_LTR#LTR/ERV1	0	1	1	0	2		0	0	1	0	0	0	0		LTR/ERV1	TguERV7	TguERV7k_LTR
TguERV7_N1_I#LTR/ERV1	0	1	1	0	2	Internal region	0	0	0	0	0	0	0		LTR/ERV1	TguERV7	TguERV7_N1_I
TguERVK10a1_LTR#LTR/ERVK	0	1	1	0	2		0	0	1	0	0	0	0		LTR/ERVK	TguERVK10	TguERVK10a1_LTR
TguERVK10a2_LTR#LTR/ERVK	0	1	1	0	2		0	0	1	0	0	0	0		LTR/ERVK	TguERVK10	TguERVK10a2_LTR
TguERVK10a3_LTR#LTR/ERVK	0	1	1	0	2		0	0	1	0	0	0	0		LTR/ERVK	TguERVK10	TguERVK10a3_LTR
TguERVK10a4_LTR#LTR/ERVK	0	1	1	0	2		0	0	1	0	0	0	0		LTR/ERVK	TguERVK10	TguERVK10a4_LTR
TguERVK10a5_LTR#LTR/ERVK	0	1	1	0	2		0	0	1	0	0	0	0		LTR/ERVK	TguERVK10	TguERVK10a5_LTR
TguERVK10b_LTR#LTR/ERVK	0	1	1	0	2		0	0	1	0	0	0	0		LTR/ERVK	TguERVK10	TguERVK10b_LTR
TguERVK10c_LTR#LTR/ERVK	0	1	1	0	2		0	0	1	0	0	0	0		LTR/ERVK	TguERVK10	TguERVK10c_LTR
TguERVK10d1_LTR#LTR/ERVK	0	1	1	0	2		0	0	1	0	0	0	0		LTR/ERVK	TguERVK10	TguERVK10d1_LTR
TguERVK10d2_LTR#LTR/ERVK	0	1	1	0	2		0	0	1	0	0	0	0		LTR/ERVK	TguERVK10	TguERVK10d2_LTR
TguERVK10d3_LTR#LTR/ERVK	0	1	1	0	2		0	0	1	0	0	0	0		LTR/ERVK	TguERVK10	TguERVK10d3_LTR
TguERVK10_I#LTR/ERVK	0	1	1	0	2	Internal region	0	0	0	0	0	0	0		LTR/ERVK	TguERVK10	TguERVK10_I
TguERVK1_I#LTR/ERVK	1	1	1	0	3	Internal region	0	0	0	0	0	0	0		LTR/ERVK	TguERVK1	TguERVK1_I
TguERVK1_LTR1#LTR/ERVK	0	1	1	0	2		0	0	1	0	0	0	0		LTR/ERVK	TguERVK1	TguERVK1_LTR1
TguERVK1_LTR2#LTR/ERVK	0	1	1	0	2		0	0	1	0	0	0	0		LTR/ERVK	TguERVK1	TguERVK1_LTR2
TguERVK1_LTR3#LTR/ERVK	0	1	1	0	2		0	0	1	0	0	0	0		LTR/ERVK	TguERVK1	TguERVK1_LTR3
TguERVK1_LTR4#LTR/ERVK	0	1	1	0	2		0	0	1	0	0	0	0		LTR/ERVK	TguERVK1	TguERVK1_LTR4
TguERVK1_LTR5#LTR/ERVK	0	1	0	0	1		0	1	0	0	0	0	0		LTR/ERVK	TguERVK1	TguERVK1_LTR5
TguERVK1_LTR6#LTR/ERVK	0	1	0	0	1		0	1	0	0	0	0	0		LTR/ERVK	TguERVK1	TguERVK1_LTR6
TguERVK1N1_I#LTR/ERVK	0	1	1	0	2	Internal region	0	0	0	0	0	0	0		LTR/ERVK	TguERVK1	TguERVK1N1_I
TguERVK1N2_I#LTR/ERVK	0	1	1	0	2	Internal region	0	0	0	0	0	0	0		LTR/ERVK	TguERVK1	TguERVK1N2_I
TguERVK1N3_I#LTR/ERVK	0	1	1	0	2	Internal region	0	0	0	0	0	0	0		LTR/ERVK	TguERVK1	TguERVK1N3_I
TguERVK2_I#LTR/ERVK	1	1	1	0	3	Internal region	0	0	0	0	0	0	0		LTR/ERVK	TguERVK2	TguERVK2_I
TguERVK2_LTR0#LTR/ERVK	0	1	0	0	1		0	1	0	0	0	0	0		LTR/ERVK	TguERVK2	TguERVK2_LTR0
TguERVK2_LTR1#LTR/ERVK	0	1	1	0	2		0	0	1	0	0	0	0		LTR/ERVK	TguERVK2	TguERVK2_LTR1
TguERVK2_LTR2#LTR/ERVK	0	1	1	0	2		0	0	1	0	0	0	0		LTR/ERVK	TguERVK2	TguERVK2_LTR2
TguERVK2_LTR3#LTR/ERVK	0	1	1	0	2		0	0	1	0	0	0	0		LTR/ERVK	TguERVK2	TguERVK2_LTR3
TguERVK2_LTR4#LTR/ERVK	0	1	1	0	2		0	0	1	0	0	0	0		LTR/ERVK	TguERVK2	TguERVK2_LTR4
TguERVK2_LTR5#LTR/ERVK	0	1	1	0	2		0	0	1	0	0	0	0		LTR/ERVK	TguERVK2	TguERVK2_LTR5
TguERVK3a_I#LTR/ERVK	0	1	1	0	2	Internal region	0	0	0	0	0	0	0		LTR/ERVK	TguERVK3	TguERVK3a_I
TguERVK3a_LTR#LTR/ERVK	0	1	0	0	1		0	1	0	0	0	0	0		LTR/ERVK	TguERVK3	TguERVK3a_LTR
TguERVK3b_LTR#LTR/ERVK	0	1	0	0	1		0	1	0	0	0	0	0		LTR/ERVK	TguERVK3	TguERVK3b_LTR
TguERVK3c_LTR#LTR/ERVK	0	1	1	0	2		0	0	1	0	0	0	0		LTR/ERVK	TguERVK3	TguERVK3c_LTR
TguERVK3e_LTR#LTR/ERVK	0	1	0	0	1		0	1	0	0	0	0	0		LTR/ERVK	TguERVK3	TguERVK3e_LTR
TguERVK4a2_LTR#LTR/ERVK	0	1	1	0	2		0	0	1	0	0	0	0		LTR/ERVK	TguERVK4	TguERVK4a2_LTR
TguERVK4a_I#LTR/ERVK	0	1	1	0	2	Internal region	0	0	0	0	0	0	0		LTR/ERVK	TguERVK4	TguERVK4a_I
TguERVK4a_LTR#LTR/ERVK	0	1	0	0	1		0	1	0	0	0	0	0		LTR/ERVK	TguERVK4	TguERVK4a_LTR
TguERVK4_I#LTR/ERVK	0	1	1	0	2	Internal region	0	0	0	0	0	0	0		LTR/ERVK	TguERVK4	TguERVK4_I
TguERVK4_LTR1a#LTR/ERVK	0	1	0	0	1		0	1	0	0	0	0	0		LTR/ERVK	TguERVK4	TguERVK4_LTR1a
TguERVK4_LTR1b#LTR/ERVK	0	1	0	0	1		0	1	0	0	0	0	0		LTR/ERVK	TguERVK4	TguERVK4_LTR1b
TguERVK4_LTR1c#LTR/ERVK	0	1	0	0	1		0	1	0	0	0	0	0		LTR/ERVK	TguERVK4	TguERVK4_LTR1c
TguERVK4_LTR2a#LTR/ERVK	0	1	0	0	1		0	1	0	0	0	0	0		LTR/ERVK	TguERVK4	TguERVK4_LTR2a
TguERVK4_LTR2b#LTR/ERVK	0	1	0	0	1		0	1	0	0	0	0	0		LTR/ERVK	TguERVK4	TguERVK4_LTR2b
TguERVK5_I#LTR/ERVK	1	1	1	0	3	Internal region	0	0	0	0	0	0	0		LTR/ERVK	TguERVK5	TguERVK5_I
TguERVK5_LTR1a#LTR/ERVK	1	1	1	0	3		0	0	0	0	1	0	0		LTR/ERVK	TguERVK5	TguERVK5_LTR1a
TguERVK5_LTR1b-L_fAlb#LTR/ERV2	1	0	0	0	1		0	0	0	1	0	0	0		LTR/ERV2	TguERVK5	TguERVK5_LTR1b-L_fAlb
TguERVK5_LTR1b#LTR/ERVK	1	1	1	0	3		0	0	0	0	1	0	0		LTR/ERVK	TguERVK5	TguERVK5_LTR1b
TguERVK5_LTR1c#LTR/ERVK	1	1	1	0	3		0	0	0	0	1	0	0		LTR/ERVK	TguERVK5	TguERVK5_LTR1c
TguERVK6a_LTR#LTR/ERVK	0	1	1	0	2		0	0	1	0	0	0	0		LTR/ERVK	TguERVK6	TguERVK6a_LTR
TguERVK6b_LTR#LTR/ERVK	0	1	1	0	2		0	0	1	0	0	0	0		LTR/ERVK	TguERVK6	TguERVK6b_LTR
TguERVK6c_LTR#LTR/ERVK	0	1	1	0	2		0	0	1	0	0	0	0		LTR/ERVK	TguERVK6	TguERVK6c_LTR
TguERVK6#LTR/ERVK	1	1	1	0	3	Internal region	0	0	0	0	0	0	0		LTR/ERVK	TguERVK6	TguERVK6
TguERVK6_LTR#LTR/ERVK	0	1	1	0	2		0	0	1	0	0	0	0		LTR/ERVK	TguERVK6	TguERVK6_LTR
TguERVK7_I#LTR/ERVK	1	1	1	0	3	Internal region	0	0	0	0	0	0	0		LTR/ERVK	TguERVK7	TguERVK7_I
TguERVK7_LTR1a#LTR/ERVK	0	1	1	0	2		0	0	1	0	0	0	0		LTR/ERVK	TguERVK7	TguERVK7_LTR1a
TguERVK7_LTR1b#LTR/ERVK	0	1	1	0	2		0	0	1	0	0	0	0		LTR/ERVK	TguERVK7	TguERVK7_LTR1b
TguERVK7_LTR1c#LTR/ERVK	0	1	1	0	2		0	0	1	0	0	0	0		LTR/ERVK	TguERVK7	TguERVK7_LTR1c
TguERVK7_LTR1d#LTR/ERVK	0	1	1	0	2		0	0	1	0	0	0	0		LTR/ERVK	TguERVK7	TguERVK7_LTR1d
TguERVK7_LTR1e#LTR/ERVK	0	1	1	0	2		0	0	1	0	0	0	0		LTR/ERVK	TguERVK7	TguERVK7_LTR1e
TguERVK7_LTR2a#LTR/ERVK	0	1	1	0	2		0	0	1	0	0	0	0		LTR/ERVK	TguERVK7	TguERVK7_LTR2a
TguERVK7_LTR2b#LTR/ERVK	0	1	1	0	2		0	0	1	0	0	0	0		LTR/ERVK	TguERVK7	TguERVK7_LTR2b
TguERVK7_LTR2-La_fAlb#LTR/ERV2	1	1	1	0	3		0	0	0	0	1	0	0		LTR/ERV2	TguERVK7	TguERVK7_LTR2-La_fAlb
TguERVK7_LTR2-Lb_fAlb#LTR/ERV2	1	1	1	0	3		0	0	0	0	1	0	0		LTR/ERV2	TguERVK7	TguERVK7_LTR2-Lb_fAlb
TguERVK7_LTR2-Lc_fAlb#LTR/ERV2	1	1	1	0	3		0	0	0	0	1	0	0		LTR/ERV2	TguERVK7	TguERVK7_LTR2-Lc_fAlb
TguERVK7_LTR3#LTR/ERVK	0	1	1	0	2		0	0	1	0	0	0	0		LTR/ERVK	TguERVK7	TguERVK7_LTR3
TguERVK7_LTR4-La_fAlb#LTR/ERV2	1	1	1	0	3		0	0	0	0	1	0	0		LTR/ERV2	TguERVK7	TguERVK7_LTR4-La_fAlb
TguERVK7_LTR4-Lb_fAlb#LTR/ERV2	1	1	1	0	3		0	0	0	0	1	0	0		LTR/ERV2	TguERVK7	TguERVK7_LTR4-Lb_fAlb
TguERVK7_LTR4-Lc_fAlb#LTR/ERV2	1	0	0	0	1		0	0	0	1	0	0	0		LTR/ERV2	TguERVK7	TguERVK7_LTR4-Lc_fAlb
TguERVK7_LTR4#LTR/ERVK	0	1	1	0	2		0	0	1	0	0	0	0		LTR/ERVK	TguERVK7	TguERVK7_LTR4
TguERVK7_N1_I#LTR/ERVK	1	1	1	0	3	Internal region	0	0	0	0	0	0	0		LTR/ERVK	TguERVK7	TguERVK7_N1_I
TguERVK7_N2_I#LTR/ERVK	0	1	1	0	2	Internal region	0	0	0	0	0	0	0		LTR/ERVK	TguERVK7	TguERVK7_N2_I
TguERVK8_I#LTR/ERVK	1	1	1	1	4	Internal region	0	0	0	0	0	0	0		LTR/ERVK	TguERVK8	TguERVK8_I
TguERVK8_LTR1a#LTR/ERVK	0	1	1	0	2		0	0	1	0	0	0	0		LTR/ERVK	TguERVK8	TguERVK8_LTR1a
TguERVK8_LTR1b#LTR/ERVK	0	1	1	0	2		0	0	1	0	0	0	0		LTR/ERVK	TguERVK8	TguERVK8_LTR1b
TguERVK8_LTR1c#LTR/ERVK	0	1	1	0	2		0	0	1	0	0	0	0		LTR/ERVK	TguERVK8	TguERVK8_LTR1c
TguERVK8_LTR1d#LTR/ERVK	0	1	1	0	2		0	0	1	0	0	0	0		LTR/ERVK	TguERVK8	TguERVK8_LTR1d
TguERVK8_LTR1e#LTR/ERVK	0	1	1	0	2		0	0	1	0	0	0	0		LTR/ERVK	TguERVK8	TguERVK8_LTR1e
TguERVK8_LTR1f#LTR/ERVK	0	1	1	0	2		0	0	1	0	0	0	0		LTR/ERVK	TguERVK8	TguERVK8_LTR1f
TguERVK8_LTR1g#LTR/ERVK	0	1	1	0	2		0	0	1	0	0	0	0		LTR/ERVK	TguERVK8	TguERVK8_LTR1g
TguERVK8_LTR1h#LTR/ERVK	0	1	1	0	2		0	0	1	0	0	0	0		LTR/ERVK	TguERVK8	TguERVK8_LTR1h
TguERVK8_LTR1i#LTR/ERVK	0	1	1	0	2		0	0	1	0	0	0	0		LTR/ERVK	TguERVK8	TguERVK8_LTR1i
TguERVK8_LTR1j#LTR/ERVK	0	1	1	0	2		0	0	1	0	0	0	0		LTR/ERVK	TguERVK8	TguERVK8_LTR1j
TguERVK8_LTR1k#LTR/ERVK	0	1	1	0	2		0	0	1	0	0	0	0		LTR/ERVK	TguERVK8	TguERVK8_LTR1k
TguERVK8_LTR1l#LTR/ERVK	0	1	1	0	2		0	0	1	0	0	0	0		LTR/ERVK	TguERVK8	TguERVK8_LTR1l
TguERVK9_I#LTR/ERVK	0	1	1	0	2	Internal region	0	0	0	0	0	0	0		LTR/ERVK	TguERVK9	TguERVK9_I
TguERVK9_LTR1a#LTR/ERVK	0	1	1	0	2		0	0	1	0	0	0	0		LTR/ERVK	TguERVK9	TguERVK9_LTR1a
TguERVK9_LTR1b#LTR/ERVK	0	1	1	0	2		0	0	1	0	0	0	0		LTR/ERVK	TguERVK9	TguERVK9_LTR1b
TguERVK9_LTR1c#LTR/ERVK	0	1	1	0	2		0	0	1	0	0	0	0		LTR/ERVK	TguERVK9	TguERVK9_LTR1c
TguERVK9_LTR1d#LTR/ERVK	0	1	1	0	2		0	0	1	0	0	0	0		LTR/ERVK	TguERVK9	TguERVK9_LTR1d
TguERVK9_LTR1e#LTR/ERVK	0	1	1	0	2		0	0	1	0	0	0	0		LTR/ERVK	TguERVK9	TguERVK9_LTR1e
TguERVK9_LTR2a#LTR/ERVK	0	1	1	0	2		0	0	1	0	0	0	0		LTR/ERVK	TguERVK9	TguERVK9_LTR2a
TguERVK9_LTR2b#LTR/ERVK	0	1	1	0	2		0	0	1	0	0	0	0		LTR/ERVK	TguERVK9	TguERVK9_LTR2b
TguERVK9_LTR2c#LTR/ERVK	0	1	1	0	2		0	0	1	0	0	0	0		LTR/ERVK	TguERVK9	TguERVK9_LTR2c
TguERVK9_LTR2d#LTR/ERVK	0	1	1	0	2		0	0	1	0	0	0	0		LTR/ERVK	TguERVK9	TguERVK9_LTR2d
TguERVK9_LTR2e#LTR/ERVK	0	1	1	0	2		0	0	1	0	0	0	0		LTR/ERVK	TguERVK9	TguERVK9_LTR2e
TguERVK9_LTR2f#LTR/ERVK	0	1	1	0	2		0	0	1	0	0	0	0		LTR/ERVK	TguERVK9	TguERVK9_LTR2f
TguERVK9_LTR2g#LTR/ERVK	0	1	1	0	2		0	0	1	0	0	0	0		LTR/ERVK	TguERVK9	TguERVK9_LTR2g
TguERVK9_LTR2h#LTR/ERVK	0	1	1	0	2		0	0	1	0	0	0	0		LTR/ERVK	TguERVK9	TguERVK9_LTR2h
TguERVK9_LTR2i#LTR/ERVK	0	1	1	0	2		0	0	1	0	0	0	0		LTR/ERVK	TguERVK9	TguERVK9_LTR2i
TguERVK9_LTR2j#LTR/ERVK	0	1	1	0	2		0	0	1	0	0	0	0		LTR/ERVK	TguERVK9	TguERVK9_LTR2j
TguERVL1a_LTR#LTR/ERVL	1	1	1	0	3		0	0	0	0	1	0	0		LTR/ERVL	TguERVL1	TguERVL1a_LTR
TguERVL1b_LTR#LTR/ERVL	1	1	1	0	3		0	0	0	0	1	0	0		LTR/ERVL	TguERVL1	TguERVL1b_LTR
TguERVL1_I#LTR/ERVL	1	1	1	1	4	Internal region	0	0	0	0	0	0	0		LTR/ERVL	TguERVL1	TguERVL1_I
TguERVL2a1_LTR#LTR/ERVL	1	1	1	0	3		0	0	0	0	1	0	0		LTR/ERVL	TguERVL2	TguERVL2a1_LTR
TguERVL2a2_LTR-La_fAlb#LTR/ERV3	1	0	0	0	1		0	0	0	1	0	0	0		LTR/ERV3	TguERVL2	TguERVL2a2_LTR-La_fAlb
TguERVL2a2_LTR-Lb_fAlb#LTR/ERV3	1	1	1	0	3		0	0	0	0	1	0	0		LTR/ERV3	TguERVL2	TguERVL2a2_LTR-Lb_fAlb
TguERVL2a2_LTR-Lc_fAlb#LTR/ERV3	1	1	1	0	3		0	0	0	0	1	0	0		LTR/ERV3	TguERVL2	TguERVL2a2_LTR-Lc_fAlb
TguERVL2a2-LTR#LTR/ERVL	1	1	1	0	3		0	0	0	0	1	0	0		LTR/ERVL	TguERVL2	TguERVL2a2-LTR
TguERVL2a3_LTR#LTR/ERVL	1	1	1	0	3		0	0	0	0	1	0	0		LTR/ERVL	TguERVL2	TguERVL2a3_LTR
TguERVL2a4_LTR-La_fAlb#LTR/ERV3	1	1	1	0	3		0	0	0	0	1	0	0		LTR/ERV3	TguERVL2	TguERVL2a4_LTR-La_fAlb
TguERVL2a4_LTR-Lb_fAlb#LTR/ERV3	1	1	1	0	3		0	0	0	0	1	0	0		LTR/ERV3	TguERVL2	TguERVL2a4_LTR-Lb_fAlb
TguERVL2a4_LTR#LTR/ERVL	1	1	1	0	3		0	0	0	0	1	0	0		LTR/ERVL	TguERVL2	TguERVL2a4_LTR
TguERVL2b1_LTR-La_fAlb#LTR/ERV3	1	1	1	0	3		0	0	0	0	1	0	0		LTR/ERV3	TguERVL2	TguERVL2b1_LTR-La_fAlb
TguERVL2b1_LTR-Lb_fAlb#LTR/ERV3	1	1	1	0	3		0	0	0	0	1	0	0		LTR/ERV3	TguERVL2	TguERVL2b1_LTR-Lb_fAlb
TguERVL2b1_LTR#LTR/ERVL	1	1	1	0	3		0	0	0	0	1	0	0		LTR/ERVL	TguERVL2	TguERVL2b1_LTR
TguERVL2b2_LTR#LTR/ERVL	1	1	1	0	3		0	0	0	0	1	0	0		LTR/ERVL	TguERVL2	TguERVL2b2_LTR
TguERVL2b3_LTR#LTR/ERVL	1	1	1	0	3		0	0	0	0	1	0	0		LTR/ERVL	TguERVL2	TguERVL2b3_LTR
TguERVL2b4_LTR#LTR/ERVL	1	1	1	0	3		0	0	0	0	1	0	0		LTR/ERVL	TguERVL2	TguERVL2b4_LTR
TguERVL2b5_LTR#LTR/ERVL	1	1	1	0	3		0	0	0	0	1	0	0		LTR/ERVL	TguERVL2	TguERVL2b5_LTR
TguERVL2_I-a_fAlb#LTR/ERV3	1	0	0	0	1		0	0	0	1	0	0	0		LTR/ERV3	TguERVL2	TguERVL2_I-a_fAlb
TguERVL2_I-b_fAlb#LTR/ERV3	1	1	1	1	4		0	0	0	0	0	0	1		LTR/ERV3	TguERVL2	TguERVL2_I-b_fAlb
TguERVL2_I#LTR/ERVL	1	1	1	1	4	Internal region	0	0	0	0	0	0	0		LTR/ERVL	TguERVL2	TguERVL2_I
TguLTR10a#LTR/ERV1	0	1	1	0	2		0	0	1	0	0	0	0		LTR/ERV1	TguLTR10	TguLTR10a
TguLTR10b#LTR/ERV1	0	1	1	0	2		0	0	1	0	0	0	0		LTR/ERV1	TguLTR10	TguLTR10b
TguLTR10c#LTR/ERV1	0	1	1	0	2		0	0	1	0	0	0	0		LTR/ERV1	TguLTR10	TguLTR10c
TguLTR11a#LTR/ERV1	0	1	1	0	2		0	0	1	0	0	0	0		LTR/ERV1	TguLTR11	TguLTR11a
TguLTR11b#LTR/ERV1	1	1	1	0	3		0	0	0	0	1	0	0		LTR/ERV1	TguLTR11	TguLTR11b
TguLTR11c#LTR/ERV1	1	1	1	0	3		0	0	0	0	1	0	0		LTR/ERV1	TguLTR11	TguLTR11c
TguLTR11d#LTR/ERV1	1	1	1	0	3		0	0	0	0	1	0	0		LTR/ERV1	TguLTR11	TguLTR11d
TguLTR11e#LTR/ERV1	1	1	1	0	3		0	0	0	0	1	0	0		LTR/ERV1	TguLTR11	TguLTR11e
TguLTR11f#LTR/ERV1	1	1	1	0	3		0	0	0	0	1	0	0		LTR/ERV1	TguLTR11	TguLTR11f
TguLTR11g#LTR/ERV1	1	1	1	0	3		0	0	0	0	1	0	0		LTR/ERV1	TguLTR11	TguLTR11g
TguLTR11h#LTR/ERV1	1	1	1	0	3		0	0	0	0	1	0	0		LTR/ERV1	TguLTR11	TguLTR11h
TguLTR11i_fAlb#LTR/ERV1	1	1	1	0	3		0	0	0	0	1	0	0		LTR/ERV1	TguLTR11	TguLTR11i_fAlb
TguLTR11i#LTR/ERV1	1	1	1	0	3		0	0	0	0	1	0	0		LTR/ERV1	TguLTR11	TguLTR11i
TguLTR11j#LTR/ERV1	1	1	1	0	3		0	0	0	0	1	0	0		LTR/ERV1	TguLTR11	TguLTR11j
TguLTR11k#LTR/ERV1	1	1	1	0	3		0	0	0	0	1	0	0		LTR/ERV1	TguLTR11	TguLTR11k
TguLTR11l#LTR/ERV1	1	1	1	0	3		0	0	0	0	1	0	0		LTR/ERV1	TguLTR11	TguLTR11l
TguLTR11#LTR/ERVL?	1	1	1	0	3		0	0	0	0	1	0	0		LTR/ERVL?	TguLTR11	TguLTR11
TguLTR11m#LTR/ERV1	1	1	1	0	3		0	0	0	0	1	0	0		LTR/ERV1	TguLTR11	TguLTR11m
TguLTR11n#LTR/ERV1	1	1	1	0	3		0	0	0	0	1	0	0		LTR/ERV1	TguLTR11	TguLTR11n
TguLTR12#LTR/ERV1	1	1	1	0	3		0	0	0	0	1	0	0		LTR/ERV1	TguLTR12	TguLTR12
TguLTR13a#LTR/ERV1	1	1	1	0	3		0	0	0	0	1	0	0		LTR/ERV1	TguLTR13	TguLTR13a
TguLTR13b#LTR/ERV1	1	1	1	0	3		0	0	0	0	1	0	0		LTR/ERV1	TguLTR13	TguLTR13b
TguLTR13c_fAlb#LTR/ERV1	1	1	1	0	3		0	0	0	0	1	0	0		LTR/ERV1	TguLTR13	TguLTR13c_fAlb
TguLTR13c#LTR/ERV1	1	1	1	0	3		0	0	0	0	1	0	0		LTR/ERV1	TguLTR13	TguLTR13c
TguLTR13d#LTR/ERV1	1	1	1	0	3		0	0	0	0	1	0	0		LTR/ERV1	TguLTR13	TguLTR13d
TguLTR13e#LTR/ERV1	1	1	1	0	3		0	0	0	0	1	0	0		LTR/ERV1	TguLTR13	TguLTR13e
TguLTR5a#LTR/ERVL	1	1	1	1	4		0	0	0	0	0	0	1		LTR/ERVL	TguLTR5	TguLTR5a
TguLTR5b#LTR/ERVL	1	1	1	1	4		0	0	0	0	0	0	1		LTR/ERVL	TguLTR5	TguLTR5b
TguLTR5c_fAlb#LTR/ERV3	1	1	1	0	3		0	0	0	0	1	0	0		LTR/ERV3	TguLTR5	TguLTR5c_fAlb
TguLTR5c#LTR/ERVL	1	1	1	1	4		0	0	0	0	0	0	1		LTR/ERVL	TguLTR5	TguLTR5c
TguLTR5d#LTR/ERVL	1	1	1	1	4		0	0	0	0	0	0	1		LTR/ERVL	TguLTR5	TguLTR5d
TguLTR5e#LTR/ERVL	1	1	1	1	4		0	0	0	0	0	0	1		LTR/ERVL	TguLTR5	TguLTR5e
TguLTR6a_fAlb#LTR/ERV3	1	1	1	0	3		0	0	0	0	1	0	0		LTR/ERV3	TguLTR6	TguLTR6a_fAlb
TguLTR6a#LTR/ERVL	1	1	1	0	3		0	0	0	0	1	0	0		LTR/ERVL	TguLTR6	TguLTR6a
TguLTRK1a#LTR/ERVK	0	1	1	0	2		0	0	1	0	0	0	0		LTR/ERVK	TguLTRK1	TguLTRK1a
TguLTRK1b#LTR/ERVK	0	1	1	0	2		0	0	1	0	0	0	0		LTR/ERVK	TguLTRK1	TguLTRK1b
TguLTRK1c#LTR/ERVK	0	1	1	0	2		0	0	1	0	0	0	0		LTR/ERVK	TguLTRK1	TguLTRK1c
TguLTRK1_I#LTR/ERVK	1	1	1	0	3	Internal region	0	0	0	0	0	0	0		LTR/ERVK	TguLTRK1	TguLTRK1_I
TguLTRK2a#LTR/ERVK	0	1	0	0	1		0	1	0	0	0	0	0		LTR/ERVK	TguLTRK2	TguLTRK2a
TguLTRK2b#LTR/ERVK	0	1	1	0	2		0	0	1	0	0	0	0		LTR/ERVK	TguLTRK2	TguLTRK2b
TguLTRK2c#LTR/ERVK	0	1	1	0	2		0	0	1	0	0	0	0		LTR/ERVK	TguLTRK2	TguLTRK2c
TguLTRK2d_I#LTR/ERVK	0	1	1	0	2	Internal region	0	0	0	0	0	0	0		LTR/ERVK	TguLTRK2	TguLTRK2d_I
TguLTRK2d#LTR/ERVK	0	1	1	0	2		0	0	1	0	0	0	0		LTR/ERVK	TguLTRK2	TguLTRK2d
TguLTRK2e_I#LTR/ERVK	0	1	1	0	2	Internal region	0	0	0	0	0	0	0		LTR/ERVK	TguLTRK2	TguLTRK2e_I
TguLTRK2e#LTR/ERVK	0	1	1	0	2		0	0	1	0	0	0	0		LTR/ERVK	TguLTRK2	TguLTRK2e
TguLTRK2f#LTR/ERVK	0	1	1	0	2		0	0	1	0	0	0	0		LTR/ERVK	TguLTRK2	TguLTRK2f
TguLTRK2g#LTR/ERVK	0	1	1	0	2		0	0	1	0	0	0	0		LTR/ERVK	TguLTRK2	TguLTRK2g
TguLTRK2h#LTR/ERVK	0	1	1	0	2		0	0	1	0	0	0	0		LTR/ERVK	TguLTRK2	TguLTRK2h
TguLTRK2i#LTR/ERVK	0	1	1	0	2		0	0	1	0	0	0	0		LTR/ERVK	TguLTRK2	TguLTRK2i
TguLTRK2j#LTR/ERVK	0	1	1	0	2		0	0	1	0	0	0	0		LTR/ERVK	TguLTRK2	TguLTRK2j
TguLTRK2k#LTR/ERVK	0	1	1	0	2		0	0	1	0	0	0	0		LTR/ERVK	TguLTRK2	TguLTRK2k
TguLTRK3a#LTR/ERVK	0	1	1	0	2		0	0	1	0	0	0	0		LTR/ERVK	TguLTRK3	TguLTRK3a
TguLTRK3c#LTR/ERVK	0	1	1	0	2		0	0	1	0	0	0	0		LTR/ERVK	TguLTRK3	TguLTRK3c
TguLTRK3d_fAlb#LTR/ERV2	1	0	0	0	1		0	0	0	1	0	0	0		LTR/ERV2	TguLTRK3	TguLTRK3d_fAlb
TguLTRK3d#LTR/ERVK	0	1	1	0	2		0	0	1	0	0	0	0		LTR/ERVK	TguLTRK3	TguLTRK3d
TguLTRK3e#LTR/ERVK	0	1	1	0	2		0	0	1	0	0	0	0		LTR/ERVK	TguLTRK3	TguLTRK3e
TguLTRK3f#LTR/ERVK	0	1	1	0	2		0	0	1	0	0	0	0		LTR/ERVK	TguLTRK3	TguLTRK3f
TguLTRK3g#LTR/ERVK	0	1	1	0	2		0	0	1	0	0	0	0		LTR/ERVK	TguLTRK3	TguLTRK3g
TguLTRK4a#LTR/ERVK	1	1	1	0	3		0	0	0	0	1	0	0		LTR/ERVK	TguLTRK4	TguLTRK4a
TguLTRK4b#LTR/ERVK	1	1	1	0	3		0	0	0	0	1	0	0		LTR/ERVK	TguLTRK4	TguLTRK4b
TguLTRK4c_fAlb#LTR/ERV2	1	0	1	0	2		0	0	0	0	0	0	0		LTR/ERV2	TguLTRK4	TguLTRK4c_fAlb
TguLTRK4c#LTR/ERVK	1	1	1	0	3		0	0	0	0	1	0	0		LTR/ERVK	TguLTRK4	TguLTRK4c
TguLTRK4d#LTR/ERVK	1	1	1	0	3		0	0	0	0	1	0	0		LTR/ERVK	TguLTRK4	TguLTRK4d
TguLTRK4e#LTR/ERVK	1	1	1	0	3		0	0	0	0	1	0	0		LTR/ERVK	TguLTRK4	TguLTRK4e
TguLTRK4#LTR/ERVK	1	1	1	0	3		0	0	0	0	1	0	0		LTR/ERVK	TguLTRK4	TguLTRK4
TguLTRK5a#LTR/ERVK	0	1	1	0	2		0	0	1	0	0	0	0		LTR/ERVK	TguLTRK5	TguLTRK5a
TguLTRK5b#LTR/ERVK	0	1	1	0	2		0	0	1	0	0	0	0		LTR/ERVK	TguLTRK5	TguLTRK5b
TguLTRK5c#LTR/ERVK	0	1	1	0	2		0	0	1	0	0	0	0		LTR/ERVK	TguLTRK5	TguLTRK5c
TguLTRK5d#LTR/ERVK	0	1	1	0	2		0	0	1	0	0	0	0		LTR/ERVK	TguLTRK5	TguLTRK5d
TguLTRK6a#LTR/ERVK	1	1	1	0	3		0	0	0	0	1	0	0		LTR/ERVK	TguLTRK6	TguLTRK6a
TguLTRK6b#LTR/ERVK	1	1	1	0	3		0	0	0	0	1	0	0		LTR/ERVK	TguLTRK6	TguLTRK6b
TguLTRK6c#LTR/ERVK	1	1	1	0	3		0	0	0	0	1	0	0		LTR/ERVK	TguLTRK6	TguLTRK6c
TguLTRK7a#LTR/ERVK	0	1	1	0	2		0	0	1	0	0	0	0		LTR/ERVK	TguLTRK7	TguLTRK7a
TguLTRK7b#LTR/ERVK	0	1	1	0	2		0	0	1	0	0	0	0		LTR/ERVK	TguLTRK7	TguLTRK7b
TguLTRK7c#LTR/ERVK	0	1	1	0	2		0	0	1	0	0	0	0		LTR/ERVK	TguLTRK7	TguLTRK7c
TguLTRK7d#LTR/ERVK	0	1	1	0	2		0	0	1	0	0	0	0		LTR/ERVK	TguLTRK7	TguLTRK7d
TguLTRK7e#LTR/ERVK	0	1	1	0	2		0	0	1	0	0	0	0		LTR/ERVK	TguLTRK7	TguLTRK7e
TguLTRK7f#LTR/ERVK	0	1	1	0	2		0	0	1	0	0	0	0		LTR/ERVK	TguLTRK7	TguLTRK7f
TguLTRK7g#LTR/ERVK	0	1	1	0	2		0	0	1	0	0	0	0		LTR/ERVK	TguLTRK7	TguLTRK7g
TguLTRK7h#LTR/ERVK	0	1	1	0	2		0	0	1	0	0	0	0		LTR/ERVK	TguLTRK7	TguLTRK7h
TguLTRK7i#LTR/ERVK	0	1	1	0	2		0	0	1	0	0	0	0		LTR/ERVK	TguLTRK7	TguLTRK7i
TguLTRK7j#LTR/ERVK	0	1	1	0	2		0	0	1	0	0	0	0		LTR/ERVK	TguLTRK7	TguLTRK7j
TguLTRK7k#LTR/ERVK	0	1	1	0	2		0	0	1	0	0	0	0		LTR/ERVK	TguLTRK7	TguLTRK7k
TguLTRK7m#LTR/ERVK	0	1	1	0	2		0	0	1	0	0	0	0		LTR/ERVK	TguLTRK7	TguLTRK7m
TguLTRK7n#LTR/ERVK	0	1	1	0	2		0	0	1	0	0	0	0		LTR/ERVK	TguLTRK7	TguLTRK7n
TguLTRK7o#LTR/ERVK	0	1	1	0	2		0	0	1	0	0	0	0		LTR/ERVK	TguLTRK7	TguLTRK7o
TguLTRK7p#LTR/ERVK	0	1	1	0	2		0	0	1	0	0	0	0		LTR/ERVK	TguLTRK7	TguLTRK7p
TguLTRK7q#LTR/ERVK	0	1	1	0	2		0	0	1	0	0	0	0		LTR/ERVK	TguLTRK7	TguLTRK7q
TguLTRK7r#LTR/ERVK	0	1	1	0	2		0	0	1	0	0	0	0		LTR/ERVK	TguLTRK7	TguLTRK7r
TguLTRK7s#LTR/ERVK	0	1	1	0	2		0	0	1	0	0	0	0		LTR/ERVK	TguLTRK7	TguLTRK7s
TguLTRK7t#LTR/ERVK	0	1	1	0	2		0	0	1	0	0	0	0		LTR/ERVK	TguLTRK7	TguLTRK7t
TguLTRK7u-L_fAlb#LTR/ERV2	1	0	0	0	1		0	0	0	1	0	0	0		LTR/ERV2	TguLTRK7	TguLTRK7u-L_fAlb
TguLTRK7u#LTR/ERVK	0	1	1	0	2		0	0	1	0	0	0	0		LTR/ERVK	TguLTRK7	TguLTRK7u
TguLTRK7v#LTR/ERVK	0	1	1	0	2		0	0	1	0	0	0	0		LTR/ERVK	TguLTRK7	TguLTRK7v
TguLTRK8a#LTR/ERVK	1	1	1	0	3		0	0	0	0	1	0	0		LTR/ERVK	TguLTRK8	TguLTRK8a
TguLTRK8b#LTR/ERVK	1	1	1	0	3		0	0	0	0	1	0	0		LTR/ERVK	TguLTRK8	TguLTRK8b
TguLTRK8t#LTR/ERVK	1	1	1	0	3		0	0	0	0	1	0	0		LTR/ERVK	TguLTRK8	TguLTRK8t
TguLTRK9a#LTR/ERVK	0	1	1	0	2		0	0	1	0	0	0	0		LTR/ERVK	TguLTRK9	TguLTRK9a
TguLTRK9b#LTR/ERVK	0	1	1	0	2		0	0	1	0	0	0	0		LTR/ERVK	TguLTRK9	TguLTRK9b
TguLTRK9c1#LTR/ERVK	0	1	1	0	2		0	0	1	0	0	0	0		LTR/ERVK	TguLTRK9	TguLTRK9c1
TguLTRK9c2#LTR/ERVK	0	1	1	0	2		0	0	1	0	0	0	0		LTR/ERVK	TguLTRK9	TguLTRK9c2
TguLTRK9c3#LTR/ERVK	0	1	1	0	2		0	0	1	0	0	0	0		LTR/ERVK	TguLTRK9	TguLTRK9c3
TguLTRL1a1#LTR/ERVL	1	1	1	0	3		0	0	0	0	1	0	0		LTR/ERVL	TguLTRL1	TguLTRL1a1
TguLTRL1a2#LTR/ERVL	0	1	1	0	2		0	0	1	0	0	0	0		LTR/ERVL	TguLTRL1	TguLTRL1a2
TguLTRL1a3#LTR/ERVL	1	1	1	0	3		0	0	0	0	1	0	0		LTR/ERVL	TguLTRL1	TguLTRL1a3
TguLTRL1a4#LTR/ERVL	1	1	1	0	3		0	0	0	0	1	0	0		LTR/ERVL	TguLTRL1	TguLTRL1a4
TguLTRL1a5#LTR/ERVL	1	1	1	0	3		0	0	0	0	1	0	0		LTR/ERVL	TguLTRL1	TguLTRL1a5
TguLTRL1a6-L_fAlb#LTR/ERV3	1	1	1	0	3		0	0	0	0	1	0	0		LTR/ERV3	TguLTRL1	TguLTRL1a6-L_fAlb
TguLTRL1a6#LTR/ERVL	1	1	1	0	3		0	0	0	0	1	0	0		LTR/ERVL	TguLTRL1	TguLTRL1a6
TguLTRL1a7-a_fAlb#LTR/ERV3	1	1	1	0	3		0	0	0	0	1	0	0		LTR/ERV3	TguLTRL1	TguLTRL1a7-a_fAlb
TguLTRL1a7-b_fAlb#LTR/ERV3	1	1	1	0	3		0	0	0	0	1	0	0		LTR/ERV3	TguLTRL1	TguLTRL1a7-b_fAlb
TguLTRL1a7#LTR/ERVL	1	1	1	0	3		0	0	0	0	1	0	0		LTR/ERVL	TguLTRL1	TguLTRL1a7
TguLTRL1b-L_fAlb#LTR/ERV3	1	0	0	0	1		0	0	0	1	0	0	0		LTR/ERV3	TguLTRL1	TguLTRL1b-L_fAlb
TguLTRL1b#LTR/ERVL	1	1	1	0	3		0	0	0	0	1	0	0		LTR/ERVL	TguLTRL1	TguLTRL1b
TguLTRL1_I#LTR/ERVL	1	1	1	1	4	Internal region	0	0	0	0	0	0	0		LTR/ERVL	TguLTRL1	TguLTRL1_I
TguLTRL2a1#LTR/ERVL	0	1	1	0	2		0	0	1	0	0	0	0		LTR/ERVL	TguLTRL2	TguLTRL2a1
TguLTRL2a2#LTR/ERVL	0	1	1	0	2		0	0	1	0	0	0	0		LTR/ERVL	TguLTRL2	TguLTRL2a2
TguLTRL2a3#LTR/ERVL	0	1	1	0	2		0	0	1	0	0	0	0		LTR/ERVL	TguLTRL2	TguLTRL2a3
TguLTRL2a4#LTR/ERVL	0	1	1	0	2		0	0	1	0	0	0	0		LTR/ERVL	TguLTRL2	TguLTRL2a4
TguLTRL2a5#LTR/ERVL	0	1	1	0	2		0	0	1	0	0	0	0		LTR/ERVL	TguLTRL2	TguLTRL2a5
TguLTRL2a6#LTR/ERVL	0	1	1	0	2		0	0	1	0	0	0	0		LTR/ERVL	TguLTRL2	TguLTRL2a6
TguLTRL2a7#LTR/ERVL	0	1	1	0	2		0	0	1	0	0	0	0		LTR/ERVL	TguLTRL2	TguLTRL2a7
TguLTRL2a8-La_fAlb#LTR/ERV3	1	0	0	0	1		0	0	0	1	0	0	0		LTR/ERV3	TguLTRL2	TguLTRL2a8-La_fAlb
TguLTRL2a8-Lb_fAlb#LTR/ERV3	1	0	0	0	1		0	0	0	1	0	0	0		LTR/ERV3	TguLTRL2	TguLTRL2a8-Lb_fAlb
TguLTRL2a8-Lc_fAlb#LTR/ERV3	1	1	1	0	3		0	0	0	0	1	0	0		LTR/ERV3	TguLTRL2	TguLTRL2a8-Lc_fAlb
TguLTRL2a8-Ld_fAlb#LTR/ERV3	1	1	1	0	3		0	0	0	0	1	0	0		LTR/ERV3	TguLTRL2	TguLTRL2a8-Ld_fAlb
TguLTRL2a8-Le_fAlb#LTR/ERV3	1	0	0	0	1		0	0	0	1	0	0	0		LTR/ERV3	TguLTRL2	TguLTRL2a8-Le_fAlb
TguLTRL2a8#LTR/ERVL	0	1	1	0	2		0	0	1	0	0	0	0		LTR/ERVL	TguLTRL2	TguLTRL2a8
TguLTRL2b1#LTR/ERVL	0	1	1	0	2		0	0	1	0	0	0	0		LTR/ERVL	TguLTRL2	TguLTRL2b1
TguLTRL2b2#LTR/ERVL	0	1	1	0	2		0	0	1	0	0	0	0		LTR/ERVL	TguLTRL2	TguLTRL2b2
TguLTRL2b3#LTR/ERVL	0	1	1	0	2		0	0	1	0	0	0	0		LTR/ERVL	TguLTRL2	TguLTRL2b3
TguLTRL2b4#LTR/ERVL	0	1	1	0	2		0	0	1	0	0	0	0		LTR/ERVL	TguLTRL2	TguLTRL2b4
TguLTRL2b5#LTR/ERVL	0	1	1	0	2		0	0	1	0	0	0	0		LTR/ERVL	TguLTRL2	TguLTRL2b5
TguLTRL3a1#LTR/ERVL	0	1	1	0	2		0	0	1	0	0	0	0		LTR/ERVL	TguLTRL3	TguLTRL3a1
TguLTRL3a2#LTR/ERVL	0	1	1	0	2		0	0	1	0	0	0	0		LTR/ERVL	TguLTRL3	TguLTRL3a2
TguLTRL3a3#LTR/ERVL	0	1	1	0	2		0	0	1	0	0	0	0		LTR/ERVL	TguLTRL3	TguLTRL3a3
TguLTRL3a4#LTR/ERVL	0	1	1	0	2		0	0	1	0	0	0	0		LTR/ERVL	TguLTRL3	TguLTRL3a4
TguLTRL3b1#LTR/ERVL	0	1	1	0	2		0	0	1	0	0	0	0		LTR/ERVL	TguLTRL3	TguLTRL3b1
TguLTRL3b2#LTR/ERVL	0	1	1	0	2		0	0	1	0	0	0	0		LTR/ERVL	TguLTRL3	TguLTRL3b2
TguLTRL3b3#LTR/ERVL	0	1	1	0	2		0	0	1	0	0	0	0		LTR/ERVL	TguLTRL3	TguLTRL3b3
TguLTRL3c_fAlb#LTR/ERV3	1	1	1	0	3		0	0	0	0	1	0	0		LTR/ERV3	TguLTRL3	TguLTRL3c_fAlb
TguLTRL3c-La_fAlb#LTR/ERV3	1	1	1	0	3		0	0	0	0	1	0	0		LTR/ERV3	TguLTRL3	TguLTRL3c-La_fAlb
TguLTRL3c-Lb_fAlb#LTR/ERV3	1	0	1	0	2		0	0	0	0	0	0	0		LTR/ERV3	TguLTRL3	TguLTRL3c-Lb_fAlb
TguLTRL3c#LTR/ERVL	0	1	1	0	2		0	0	1	0	0	0	0		LTR/ERVL	TguLTRL3	TguLTRL3c
TguLTRL4a-La_fAlb#LTR/ERV3	1	1	1	0	3		0	0	0	0	1	0	0		LTR/ERV3	TguLTRL4	TguLTRL4a-La_fAlb
TguLTRL4a-Lb_fAlb#LTR/ERV3	1	1	1	0	3		0	0	0	0	1	0	0		LTR/ERV3	TguLTRL4	TguLTRL4a-Lb_fAlb
TguLTRL4a#LTR/ERVL	1	1	1	0	3		0	0	0	0	1	0	0		LTR/ERVL	TguLTRL4	TguLTRL4a
TguLTRL4b_fAlb#LTR/ERV3	1	1	1	0	3		0	0	0	0	1	0	0		LTR/ERV3	TguLTRL4	TguLTRL4b_fAlb
TguLTRL4b#LTR/ERVL	1	1	1	0	3		0	0	0	0	1	0	0		LTR/ERVL	TguLTRL4	TguLTRL4b
TguLTRL4c_fAlb#LTR/ERV3	1	1	1	1	4		0	0	0	0	0	0	1		LTR/ERV3	TguLTRL4	TguLTRL4c_fAlb
TguLTRL4c#LTR/ERVL	1	1	1	1	4		0	0	0	0	0	0	1		LTR/ERVL	TguLTRL4	TguLTRL4c
TguLTRL4d#LTR/ERVL	1	1	1	1	4		0	0	0	0	0	0	1		LTR/ERVL	TguLTRL4	TguLTRL4d
TguLTRL6b#LTR/ERVL	1	1	1	0	3		0	0	0	0	1	0	0		LTR/ERVL	TguLTRL6	TguLTRL6b
Tgu_rep1#LTR/ERV1	1	1	1	0	3		0	0	0	0	1	0	0		LTR/ERV1	Tgu_rep1	Tgu_rep1
Tgu_rep2#LTR/ERVL	1	1	1	0	3		0	0	0	0	1	0	0		LTR/ERVL	Tgu_rep2	Tgu_rep2
Tgu_rep3#LTR/ERVL?	1	1	1	0	3		0	0	0	0	1	0	0		LTR/ERVL?	Tgu_rep3	Tgu_rep3
Tgu_rep3-L_Ucy#LTR/ERV3	1	1	1	0	3		0	0	0	0	1	0	0		LTR/ERVL?	Tgu_rep3	Tgu_rep3-L_Ucy
TguERV1_LTR1b_Ucy#LTR/ERV1	1	1	1	0	3		0	0	0	0	1	0	0		LTR/ERV1	TguERV1_LTR1	TguERV1_LTR1b_Ucy
TguERVK10a5_LTR_Ucy#LTR/ERV2	0	1	1	0	2		0	0	1	0	0	0	0		LTR//ERV2	TguERVK10	TguERVK10a5_LTR_Ucy
TguERVK10c_LTR_Ucy#LTR/ERV2	0	1	1	0	2		0	0	1	0	0	0	0		LTR//ERV2	TguERVK10	TguERVK10c_LTR_Ucy
TguERVK6a_LTR_Ucy#LTR/ERV2	0	1	1	0	2		0	0	1	0	0	0	0		LTR//ERV2	TguERVK6	TguERVK6a_LTR_Ucy
TguERVL2_I_Ucy#LTR/ERVL	1	1	1	1	4	Internal region	0	0	0	0	0	0	0		LTR/ERV3	TguERVL2	TguERVL2_I_Ucy
TguERVL2a1_LTR-La_Ucy#LTR/ERV3	1	1	1	0	3		0	0	0	0	1	0	0		LTR/ERV3	TguERVL2	TguERVL2a1_LTR-La_Ucy
TguERVL2a1_LTR-Lb_Ucy#LTR/ERV3	1	1	1	0	3		0	0	0	0	1	0	0		LTR/ERV3	TguERVL2	TguERVL2a1_LTR-Lb_Ucy
TguERVL2a2_LTR-L_Ucy#LTR/ERV3	1	1	1	0	3		0	0	0	0	1	0	0		LTR/ERV3	TguERVL2	TguERVL2a2_LTR-L_Ucy
TguERVL2a2_LTR_Ucy#LTR/ERV3	1	1	1	0	3		0	0	0	0	1	0	0		LTR/ERV3	TguERVL2	TguERVL2a2_LTR_Ucy
TguERVL2a3_LTR_Ucy#LTR/ERV3	1	1	1	0	3		0	0	0	0	1	0	0		LTR/ERV3	TguERVL2	TguERVL2a3_LTR_Ucy
TguLTR13e_Ucy#LTR/ERV1	1	1	1	0	3		0	0	0	0	1	0	0		LTR/ERV1	TguLTR13	TguLTR13e_Ucy
TguLTR5a-a_Ucy#LTR/ERV3	1	1	1	1	4		0	0	0	0	0	0	1		LTR/ERV3	TguLTR5	TguLTR5a-a_Ucy
TguLTR5a-b_Ucy#LTR/ERV3	1	1	1	1	4		0	0	0	0	0	0	1		LTR/ERV3	TguLTR5	TguLTR5a-b_Ucy
TguLTR6a_Ucy#LTR/ERV3	1	1	1	0	3		0	0	0	0	1	0	0		LTR/ERV3	TguLTR6	TguLTR6a_Ucy
TguLTRK1a-La_Ucy#LTR/ERV2	0	1	1	0	2		0	0	1	0	0	0	0		LTR/ERV2	TguLTRK1	TguLTRK1a-La_Ucy
TguLTRK1a-Lb_Ucy#LTR/ERV2	0	1	1	0	2		0	0	1	0	0	0	0		LTR/ERV3	TguLTRK1	TguLTRK1a-Lb_Ucy
TguLTRK2j_Ucy#LTR/ERV2	0	1	1	0	2		0	0	1	0	0	0	0		LTR/ERV2	TguLTRK2	TguLTRK2j_Ucy
TguLTRK3c_Ucy#LTR/ERV2	0	1	1	0	2		0	0	1	0	0	0	0		LTR/ERV2	TguLTRK3	TguLTRK3c_Ucy
TguLTRK4c_Ucy#LTR/ERV2	1	1	1	0	3		0	0	0	0	1	0	0		LTR/ERV2	TguLTRK4	TguLTRK4c_Ucy
TguLTRL2a5_Ucy#LTR/ERV3	0	1	1	0	2		0	0	1	0	0	0	0		LTR/ERV3	TguLTRL2	TguLTRL2a5_Ucy
TguLTRL3-L_Ucy#LTR/ERV3	1	1	1	0	3		0	0	0	0	1	0	0		LTR/ERV3	TguLTRL3-L_Ucy	TguLTRL3-L_Ucy
TguLTRL3b1_Ucy#LTR/ERV3	0	1	1	0	2		0	0	1	0	0	0	0		LTR/ERV3	TguLTR3	TguLTRL3b1_Ucy
TguLTRL4b-a_Ucy#LTR/ERV3	1	1	1	1	4		0	0	0	0	0	0	1		LTR/ERV3	TguLTRL4	TguLTRL4b-a_Ucy
TguLTRL4b-b_Ucy#LTR/ERV3	1	1	1	1	4		0	0	0	0	0	0	1		LTR/ERV3	TguLTRL4	TguLTRL4b-b_Ucy
UcyLTR_Lurtz#LTR/ERV	0	0	1	0	1		1	0	0	0	0	0	0		LTR/?	UcyLTR_Lurtz	UcyLTR_Lurtz
fAlbLTR1_Ucy#LTR/ERV1	1	1	1	0	3		0	0	0	0	1	0	0		LTR/ERV1	fAlbLTR1	fAlbLTR1_Ucy
UcyLTR2#LTR/ERV1	0	1	1	0	2		0	0	1	0	0	0	0		LTR/ERV1	UcyLTR2	UcyLTR2
UcyLTR1#LTR/ERV1	1	1	1	0	3		0	0	0	0	1	0	0		LTR/ERV1	UcyLTR1	UcyLTR1
UcyLTRK1#LTR/ERV2	1	1	1	0	3		0	0	0	0	1	0	0		LTR/ERV2	UcyLTRK1	UcyLTRK1
UcyLTRK10#LTR/ERV2	0	1	1	0	2		0	0	1	0	0	0	0		LTR/ERV2	UcyLTRK10	UcyLTRK10
UcyLTRK11#LTR/ERV2	1	1	1	0	3		0	0	0	0	1	0	0		LTR/ERV2	UcyLTRK11	UcyLTRK11
UcyLTRK12#LTR/ERV2	0	1	1	0	2		0	0	1	0	0	0	0		LTR/ERV2	UcyLTRK12	UcyLTRK12
UcyLTRK13#LTR/ERV2	0	1	1	0	2		0	0	1	0	0	0	0		LTR/ERV2	UcyLTRK13	UcyLTRK13
UcyLTRK14#LTR/ERV2	0	1	1	0	2		0	0	1	0	0	0	0		LTR/ERV2	UcyLTRK14	UcyLTRK14
UcyLTRK15#LTR/ERV3	0	0	1	0	1		1	0	0	0	0	0	0		LTR/ERV3	UcyLTRK15	UcyLTRK15
UcyLTRK2#LTR/ERV2	0	1	1	0	2		0	0	1	0	0	0	0		LTR/ERV2	UcyLTRK2	UcyLTRK2
UcyLTRK3#LTR/ERV2	0	1	1	0	2		0	0	1	0	0	0	0		LTR/ERV2	UcyLTRK3	UcyLTRK3
UcyLTRK4#LTR/ERV2	0	1	1	0	2		0	0	1	0	0	0	0		LTR/ERV2	UcyLTRK4	UcyLTRK4
UcyLTRK5#LTR/ERV2	0	1	1	0	2		0	0	1	0	0	0	0		LTR/ERV2	UcyLTRK5	UcyLTRK5
UcyLTRK6#LTR/ERV2	1	1	1	0	3		0	0	0	0	1	0	0		LTR/ERV2	UcyLTRK6	UcyLTRK6
UcyLTRK7#LTR/ERV2	0	0	1	0	1		1	0	0	0	0	0	0		LTR/ERV2	UcyLTRK7	UcyLTRK7
UcyLTRK8#LTR/ERV2	1	1	1	0	3		0	0	0	0	1	0	0		LTR/ERV2	UcyLTRK8	UcyLTRK8
UcyLTRK9#LTR/ERV2	1	1	1	0	3		0	0	0	0	1	0	0		LTR/ERV2	UcyLTRK9	UcyLTRK9
UcyLTRL1#LTR/ERV3	0	1	1	0	2		0	0	1	0	0	0	0		LTR/ERV3	UcyLTRL1	UcyLTRL1
UcyLTRL2#LTR/ERV3	0	1	1	0	2		0	0	1	0	0	0	0		LTR/ERV3	UcyLTRL2	UcyLTRL2
UcyLTRL3#LTR/ERV3	1	1	1	0	3		0	0	0	0	1	0	0		LTR/ERV3	UcyLTRL3	UcyLTRL3
UcyLTRL4#LTR/ERV3	1	1	1	0	3		0	0	0	0	1	0	0		LTR/ERV3	UcyLTRL4	UcyLTRL4
UcyLTRL5#LTR/ERV3	0	1	1	0	2		0	0	1	0	0	0	0		LTR/ERV3	UcyLTRL5	UcyLTRL5
UcyLTRL6#LTR/ERV2	0	0	1	0	1		1	0	0	0	0	0	0		LTR/ERV2	UcyLTRL6	UcyLTRL6
	197	374	367	80			4	17	179	26	123	47	20
