# Supplementary material for: The Genome of Blue-Capped Cordon-Bleu Uncovers Hidden Diversity of LTR Retrotransposons in Zebra Finch
Source: Genes (Basel). 2019 Apr 13;10(4):301. doi: 10.3390/genes10040301 (PMC6523648; doi:10.3390/genes10040301)
Supplement: Supplementary file 1 [file genes-10-00301-s001.zip › Table S1 - TE consensus classification.xlsx]

## Sheet: RM2.0
Class	Subclass	Superfamily	Family	Subfamily	Similarity to Repbase repeats	Comment	Consensus status	Consensus length	TSD
Retrotransposon	LINE	CR1	CR1-J	CR1-J2a_Ucy	CR1-J2_Pass (94.68%; Passeriformes)		Incomplete 5' end	1181	?
Retrotransposon	LTR	ERV3	TguERVL2	TguERVL2a3_LTR_Ucy	TguERVL2a3_LTR (85.3%; Taeniopygia guttata)		Complete	641	5 bp
Retrotransposon	LTR	ERV3	TguERVL2	TguERVL2_I_Ucy	TguERVL2_I (94.80%; Taeniopygia guttata)	Internal part.	Complete	5135	-
Retrotransposon	LTR	ERV2	TguERVK6	TguERVK6a_LTR_Ucy	TguERVK6a_LTR (96.59%; Taeniopygia guttata)		Complete	759	6 bp
Retrotransposon	LTR	ERV3	TguLTRL4	TguLTRL4b-a_Ucy	TguLTRL4b (95.31%; Taeniopygia guttata)		Complete	1115	5 bp
Retrotransposon	LINE	CR1	CR1-E	CR1-E5a_Ucy	CR1-C4 (83.2%; Gallus gallus? )		Incomplete 5' end	1338	?
Retrotransposon	LINE	CR1	CR1-X	CR1-X1NA_Ucy	CR1-X1_Pass (94.9%; Passeriformes)		Incomplete 5' end	293	?
Retrotransposon	SINE	tRNA	TguSINE1	TguSINE1_Ucy	Partially TguSINE1 (133 bp) (92.59%; Taeniopygia guttata)	tRNA-Ile-SINE	Incomplete 5' end	147	?
Retrotransposon	LTR	ERV2	UcyLTRK1	UcyLTRK1	None		Complete	381	6 bp
Retrotransposon	LTR	ERV2	TguLTRK2	TguLTRK2j_Ucy	TguLTRK2j (89.59%; Taeniopygia guttata)	5'-TG-[…]-TG-3'	Complete	409	6 bp
Retrotransposon	LTR	ERV3	UcyLTRL6	UcyLTRL6	Partially (from bp 15 to 416) to TguERVK7_LTR2b (78%; Taeniopygia guttata)		Complete	434	5 bp
Retrotransposon	LTR	ERV3	TguLTRL2	TguLTRL2a5_Ucy	TguLTRL2a5 (84.3%; Taeniopygia guttata)		Complete	1298	5 bp
Retrotransposon	LTR	ERV3	TguLTR5	TguLTR5a-a_Ucy	TguLTR5a (91.15% ; Taeniopygia guttata)		Complete	581	5 bp
Retrotransposon	LINE	CR1	CR1-E	CR1-E5b_Ucy	CR1-E_Pass (84.15%; Passeriformes)		Incomplete 5' end	853	?
Retrotransposon	LTR	ERV2	UcyLTRK15	UcyLTRK15	Partially (from bp 20 to 644) to TguLTRK9c3 (71.26%; Taeniopygia guttata)		Complete	655	6 bp
Retrotransposon	LTR	ERV2	TguLTRK1	TguLTRK1a-La_Ucy	Twice partially to TguLTRK1a (ca 420 bp 98.34% similiarity and 244 bp 95.53% similiarity) and twice partially (2x ca 40 bp both 81.82% similarity to TguLTRK3c)		Complete	814	6 bp
Retrotransposon	LTR	ERV3	TguLTRK1	TguLTRK1a-Lb_Ucy	Partially to TguLTRK1a and others (94.72% & 97.62%; Taeniopygia guttata)		Complete	1010	6 bp
Retrotransposon	LINE	CR1	CR1-X	CR1-X1b_Ucy	CR1-X1_Pass (94.44%; Passeriformes)		Incomplete 5' end	754	?
Retrotransposon	LTR	ERV2	TguLTRK4	TguLTRK4c_Ucy	TguLTRK4c (95.53%; Taeniopygia guttata)		Complete	581	6 bp
Retrotransposon	LTR	ERV3	TguLTRL4	TguLTRL4b-b_Ucy	TguLTRL4b (93.54%; Taeniopygia guttata)		Complete	1117	5 bp
Retrotransposon	LTR	ERV3	TguLTR6	TguLTR6a_Ucy	TguLTR6a (92.95%; Taeniopygia guttata)		Complete	464	5 bp
Retrotransposon	LTR	ERV3	TguLTR3	TguLTRL3b1_Ucy	TguLTRL3b1(93.26%; Taeniopygia guttata)		Complete	613	5 bp
Retrotransposon	LINE	CR1	CR1-E	CR1-E1_Ucy	Partially (all but first bp) to CR1-E_Pass (77.25%; Passeriformes)		Incomplete 5' end	419	?
Retrotransposon	LINE	CR1	CR1-X	CR1-X1c_Ucy	CR1-X1_Pass (94%; Passeriformes)		Incomplete 5' end	2199	?
Retrotransposon	LINE	CR1	CR1-X	CR1-X1a_Ucy	CR1-X1_Pass (95.33%; Passeriformes)		Incomplete 5' end	1453	?
Retrotransposon	LTR	ERV2	UcyLTRK2	UcyLTRK2	None		Complete	441	6 bp
Retrotransposon	LTR	ERV1	fAlbLTR1	fAlbLTR1_Ucy	None	96.558 % identity ot fAlbLTR1 in BLAST search.	Complete	522	4 bp
Retrotransposon	LTR	ERV1	UcyLTR2	UcyLTR2	None		Complete	424	4 bp
Retrotransposon	LTR	ERV2	UcyLTRK3	UcyLTRK3	Partially (73 bp) to Gypsy-6_Gav-I (78.26%; Gavialis gangeticus)		Complete	677	6 bp
Retrotransposon	LTR	ERV1	UcyLTR1	UcyLTR1	Partially (110 bp) to TguLTR12 (71.17%; Taeniopygia guttata) and (88bp) to Mariner-N13_ACe (68.97%; Atta cephalotes). Non-overlapping		Complete	565	4 bp
Retrotransposon	LINE	CR1	CR1-YB	CR1-YB1_Ucy	CR1-YB2_Pass (92.14%; Passeriformes)		Incomplete 5' end	631	?
Retrotransposon	LTR	ERV3	Tgu_rep3	Tgu_rep3-L_Ucy	Partially (ca first 800bp) to (Tgu_rep3 (87.94%; Taeniopygia guttata) and last ca 180 bp to TguLTR11 (86.23%; Taeniopygia guttata) Both are ERV3s.		Complete	996	5 bp
Retrotransposon	LTR	ERV2	UcyLTRK4	UcyLTRK4	Partially (78 bp) to Gypsy-73-LTR_ZM (77.78 % similiarity; Zea mays)	5'-TA-[…]-CA-3'	Complete	528	6 bp
Retrotransposon	LTR	ERV2	UcyLTRK10	UcyLTRK10	Partially (140 bp) to TguLTRK9c2 (73.02%; Taeniopygia guttata) Also a partial hit to 60 bp DNA transposon from red seaweed. Though no TIR identifiable.		Complete	513	6 bp
Retrotransposon	LTR	ERV2	UcyLTRK5	UcyLTRK5	Partially (183 bp) to ERV31_MD (71.35%; Monodelphis domestica; ERV1)		Complete	676	6 bp
Retrotransposon	LTR	ERV2	TguERVK10	TguERVK10a5_LTR_Ucy	TguERVK10a5_LTR (90.25%; Taeniopygia guttata)		Complete	631	6 bp
Retrotransposon	LTR	ERV2	TguERVK10	TguERVK10c_LTR_Ucy	TguERVK10c_LTR (80.72%; Taeniopygia guttata)		Complete	641	6 bp
Retrotransposon	LTR	ERV2	UcyLTRK6	UcyLTRK6	None		Complete	544	6 bp
Retrotransposon	LTR	ERV2	UcyLTRK7	UcyLTRK7	Partially (124 bp) to BEL-636_AA-I (74.79%; Aedes aegypti)		Complete	575	6 bp
Retrotransposon	LTR	?	UcyLTR_Lurtz	UcyLTR_Lurtz	Partially (562 bp) to TguERVK10d2_LTR (65.69%; Taeniopygia guttata)		Complete	668	5 or 6 bp
Retrotransposon	LTR	ERV2	UcyLTRK8	UcyLTRK8	None		Complete	447	6 bp
Retrotransposon	LTR	ERV3	TguERVL2	TguERVL2a1_LTR-La_Ucy	TguERVL2a1_LTR (96.25%; Taeniopygia guttata)		Complete	746	5 bp
Retrotransposon	LTR	ERV3	UcyLTRL1	UcyLTRL1	Partially (49 bp) to Gypsy-19_Mad-I (82.69%; Malus domestica)		Complete	680	5 bp
Retrotransposon	LTR	ERV2	UcyLTRK9	UcyLTRK9	None		Complete	501	6 bp
Retrotransposon	LTR	ERV1	TguERV1_LTR1	TguERV1_LTR1b_Ucy	TguERV1_LTR1b (97.8%; Taeniopygia guttata)		Complete	681	4 bp
Retrotransposon	LINE	CR1	CR1-J	CR1-J1_Ucy	CR1-J2_Pass (92.98%; Passeriformes)		Incomplete 5' end	1079	?
Retrotransposon	LINE	CR1	CR1-E	CR1-E2_Ucy	CR1-E_Pass (76.88%; Passeriformes)		Incomplete 5' end	475	?
Retrotransposon	LTR	ERV3	TguERVL2	TguERVL2a2_LTR_Ucy	TguERVL2a2-LTR (90.6%; Taeniopygia guttata)		Complete	726	5 bp
Retrotransposon	LTR	ERV3	TguLTRL3-L	TguLTRL3-L_Ucy	Twice partially (73 bp & 164 bp) to TguLTRL3c (75% & 78.38%)	Borderline case. Has two hits to TguLTRL3c. One at the start and one further downstream.	Complete	605	5 bp
Retrotransposon	LTR	ERV3	UcyLTRL2	UcyLTRL2	Partially (63 bp) to Utopia-2_Cmy (75.4%; Chelonia mydas) and partially (62 bp) to Copia-20_Sit-I (76.19%; Setaria italica)		Complete	856	5 bp
Retrotransposon	LINE	CR1	CR1-X	CR1-X1d_Ucy	CR1-X1_Pass (94.86%; Passeriformes)		Incomplete 5' end	2932	?
Retrotransposon	LTR	ERV3	UcyLTRL3	UcyLTRL3	Partially (103 bp) to TguLTRL1a6 (72.12%; Taeniopygia guttata), and partially (33 bp) to hAT-N83_CPB (84.85%; Chrysemus picta bellii), and partially (149 bp) to TguLTRL1a7 (68.97%; Taeniopygia guttata)		Complete	844	5 bp
Retrotransposon	LINE	CR1	CR1-M	CR1-M1_Ucy	CR1-J3_Pass (88.24%; Passeriformes)		Incomplete 5' end	678	?
Retrotransposon	LTR	ERV1	TguLTR13	TguLTR13e_Ucy	Partially (438 bp) to TguLTR13e (94.32%; Taeniopygia guttata)		Complete	439	4 bp
Retrotransposon	LINE	CR1	CR1-Z	CR1-Z1_Ucy	CR1-Z1_Pass (96.07%; Passeriformes)		Incomplete 5' end	508	?
Retrotransposon	LTR	ERV2	UcyLTRK11	UcyLTRK11	Partially to L1-25_NN (78.57%; Nelumbo nocifera)	5'-TA-[…]-TA-3'	Complete	340	6 bp
Retrotransposon	LTR	ERV2	TguLTRK3	TguLTRK3c_Ucy	TguLTRK3c (96.95%; Estrildidae, Taeniopygia guttata )	5'-TG-[…]-GA-3'	Complete	621	6 bp
Retrotransposon	LTR	ERV3	UcyLTRL4	UcyLTRL4	None		Complete	709	5 bp
Retrotransposon	LTR	ERV3	TguERVL2	TguERVL2a2_LTR-L_Ucy	Partially to L1-1_ZM (43 bp; 80.95%; Zea mays), Copia-13B_DR-I (205 bp; 70.65%; Danio rerio), Gypsy-76_OS-LTR (101 bp; 77.08%; Oryza sativa), TguERVL2a2-LTR (153 bp; 96.75%; Taeniopygia guttata)		Complete	1021	5 bp
Retrotransposon	LTR	ERV2	UcyLTRK12	UcyLTRK12	Partially (46 bp) to Gypsy-30_CPB-LTR (80.4 %; Chrysemys picta)		Complete	527	6 bp
Retrotransposon	LTR	ERV3	TguERVL2	TguERVL2a1_LTR-Lb_Ucy	TguERVL2a1_LTR (96.26%; Taeniopygia guttata)		Complete	780	5 bp
Retrotransposon	LTR	ERV2	UcyLTRK13	UcyLTRK13	Partially (95 bp) to Gypsy-9_AA-I (75.58%; Aedes aegypti)		Complete	315	6 bp
Retrotransposon	LINE	CR1	CR1-X	CR1-X3_Ucy	Partially (407 bp) to CR1-X3_Pass (93.61%; Passeriformes)		Incomplete 5' end	410	?
Retrotransposon	LTR	ERV3	TguLTR5	TguLTR5a-b_Ucy	TguLTR5a (95.1% ; Taeniopygia guttata)		Complete	573	5 bp
Retrotransposon	LTR	ERV2	UcyLTRK14	UcyLTRK14	Partially (69 bp) to hAT-N66_CPB (72.46%; Chrysemys picta bellii)		Complete	345	6 bp
Retrotransposon	LINE	CR1	CR1-J	CR1-J2b_Ucy	CR1-J2_Pass (93.96%; Passeriformes)		Incomplete 5' end	1205	?
Retrotransposon	LTR	ERV3	UcyLTRL5	UcyLTRL5	Partially (39 bp) to Gypsy-24-I_NV(85%; Nematostella vectensis)	Most instances of 5 bp TSD.	Complete	478	4 or 5
