# Supplementary material for: The Genome of Blue-Capped Cordon-Bleu Uncovers Hidden Diversity of LTR Retrotransposons in Zebra Finch
Source: Genes (Basel). 2019 Apr 13;10(4):301. doi: 10.3390/genes10040301 (PMC6523648; doi:10.3390/genes10040301)
Supplement: Supplementary file 1 [file genes-10-00301-s001.zip › Data S2 - Protein alignment.phy]

11 903
gi_138226          M--------------------------------------LTPR--------------------------------------------------------------------------------------------------------------------------------VLRALGWTGLFFLL-------LSPSNVLG------------ASLSRDLE--------TPPFLSFDPSNISINGAPLTEVP---------HAPSTESVSTNS-----ESTNEHTI---TETTGKNAYIHNNASTDKQNANDTHK--TPNILCDTEEV-----FVFLNETGRFVCTL-------------------------KVDPPSD------------SEWSNFVLDLIFNPIEYHANEKNVEA-------ARIAGLYG-VPGSDY-AYPRQSELISSIRRDPQGTFWT-SPSPHGNKYFIWINKTTNT-MGVEIRNVDYADN--G-YMQVIMRDHFNRPLIDKHIYIRVCQRPASVDVLAPPVLSGENYKASCIV---RHFYPPGSVYVSWRQNGNIATP----------------RKDRDGSFWWFESGRG------ATLVSTI-TLGNSGIDFPPK-ISCL------VAWKQG------------------------DMIS--TTN--------------------------------------------ATAIPTVYHHPRLSLA-FKDGYAICTIE---CVPSEIT-VRWLVHDEA---------QPNTTYNTVV-----TGLCRTIDRHRNLLSRIPVWDNWT---KTKYTCRLIGY----PFDEDKFQDSEYYDATPAARGTPMVITVTAVLGL-AVILGMGIIMTALCLYNSTRKNIR----L
gi_138217          M-------------------------------------------------------------------------------------------------------------------------------APGRVGL----------------------------------AVVLWSLLWLGAGVSG-GSETASTGPTITAGAVTN---ASEAPTSGSPGSA----ASPEVTPTSTPNPNNVTQNKTTPTE-PA--------SPPTTPKPTSTP-----KS---------PPTSTPDPKPKNNTTPAKSGRPTKPP---GPVWCDRRDP-----LARYGSRVQIRCRF-------RNSTRMEFRLQI---------------------------WRYSMGPSPPI---------APAP-------DLEEVLTN-ITAPPGGLLVYDSAPN---LTDPHVL-WAEGAGPGADPPLYSVTGPLPT-QRLIIGEVTPATQ--GMYYLAWGRMDSPHEYGTW-VRVRMF-RPPSLTLQPHAVMEGQPFKATCTA---AAYYPRNPVEFVWFEDDHQVFNP--------GQIDTQTHEHPDGF----------------TTVSTV-TSEAVGGQVPPRTFTCQ------MTWHR-------------------------DSVTFSRRN--------------------------------------------ATGLALVLPRPTITME-FGVRIVVCTAG---CVPEGVT-FAWFLGDDP---------SPAAKSAVTA-----QESCD-HPGLATVRSTLPISYD-----YSEYICRLTGY----PAGIPVLEHHGSHQPPPRDPTERQVIEAIEWVGIGIGVLAAGVLVVTAIVYVVRTSQSRQRHRR
gi_2842677         M-------------------------------------------------------------------------------------------------------------------------------ALGRVGL----------------------------------AVGLWGLLWVGVVVV---LANASPGRTITVGPRGN---ASNAAPSASPRNA----SAPRTTPT-PPQPRKATKSKASTAK-PA--------PPPKTGPPKTSS-----E----------------------------------------PVRCNRHDP-----LARYGSRVQIRCRF-------PNSTRTEFRLQI---------------------------WRYATATDAEI---------GTAP-------SLEEVMVN-VSAPPGGQLVYDSAPN---RTDPHVI-WAEGAGPGASPRLYSVVGPLGR-QRLIIEELTLETQ--GMYYWVWGRTDRPSAYGTW-VRVRVF-RPPSLTIHPHAVLEGQPFKATCTA---ATYYPGNRAEFVWFEDGRRVFDP--------AQIHTQTQENPDGF----------------STVSTV-TSAAVGGQGPPRTFTCQ------LTWHR-------------------------DSVSFSRRN--------------------------------------------ASGTASVLPRPTITME-FTGDHAVCTAG---CVPEGVT-FAWFLGDDS---------SPAEKVAVAS-----QTSCG-RPGTATIRSTLPVSYE-----QTEYICRLAGY----PDGIPVLEHHGSHQPPPRDPTERQVIRAVEGAGIGVAVLVAVVLAGTAVVYLTHASSVRYRRLR
gi_81987367        M---------------------------------------APR-------------------------------------------------------------------------------------GSGRLEA----------------------------------VVFAVMVLFCSGTST------------------------------------------------------------ATTAAAPA--------SSPGIQTSSP------------------APGTGSTRLPGTRASTQQ-----------LTMNCSAG----GILYSVLGGPFALRCRL----SRAPKANETLYA---------MLAPLPSNTM------------AAADRP------------------------HGSLSHLG-NGRAPLSTIYRYNVTAKAGTLDPSAQ--------RSGLAVAIDTESSGDPISFVIYSNMSTRAHIGEYIWR--MHDAGGTTADY-ATIVLLARPPIAAKAPSTNFFLDADVASALVVEASGAYPPSTLTGAWFIDGNRSAESAGFATNVRQIITSDGEVDVKWFL-------------------------INTKDSPPPSVTPQTTVTFVATWTP-----PKGFETVFP-----------DGKV--TLT--------------------------------------------KVLRPLWLRKPIVQVSRFPPGYLVCRASDILCDHGD---LQWSAGGKI---------VKSEHQAARTRMHLGSKLCA-------LVQILDIPEDTSLQQSVTYTCTLRGY----ERIYNWLNGTIELDNMPLRQGRPMLICLAVVMGL-FVLGSFLAVVISACLWGSG----------
gi_229557489       M-----------------------------------SKKTFPSFKF-RGGCFNLLFKGSVDVSIK---TRMKRIQINLILT----------------------------------------------IACIQLSTES-QP-----------------------------TPVSITELYTSAATR---KPDPAVAPTSAASRKPDPAVAPTSAASRKPDPA----VAPTSAASRKPDPAVAPTSAATRKPDPAVAPTSAASRKPDPAV-APTS-----AATRKPDPAV-APTSAASRKPDPAANTQHSQPPFLY----ENIQCVHG----GIQSIPYFHTFIMPCYM-----RLTTGQQAAFKQQQKTYEQYSLDPEGSNIT----------RWKSLIRPDLHIEVWFTRHLIDPHR-------QLGNALIR-MPDLPV-MLYSNSADLNL-INNPEIF------THAKENYVIPDVKTTSD-FSVTILSMDATTE--GTYIWRVVNTKTKNVISEHSITVTTYYRP-NITVVGDPVLTGQTYAAYCNV---SKYYPPHSVRVRWTSRFGNIGK---------NFITDAIQEYANGLF---------------SYVSAVRIPQQKQMDYPPPAIQCN------VLWIR-------------------------DGVSNMKYS--------------------------------------------AVVTPDVYPFPNVSIG-IIDGHIVCTAK---CVPRGVVHFVWWVND-----------SPINHENSEI-----TGVCDQNKRFVNMQSSCPTSELDG---PITYSCHLDGY----PKKFPPFSAVYTYDASTYATTFSVVAVIIGVISI-LGTLGLIAVIATLCIRCCS----------
gi_9625889         M----------------------------------------------------------------------KRIQINLILT----------------------------------------------IACIQLSTES-QP-----------------------------TPVSITELYTSAATR---KPDPAVAPTSAASRKPDPAVAPTSAASRKPDPA----VAPTS-ASRKPDPAVAPTSAATRKPDPAVAPTSAASRKPDPAV-APTS-----AATRKPDPAV-APTSAASRKPDPAANTQHSQPPFLY----ENIQCVHG----GIQSIPYFHTFIMPCYM-----RLTTGQQAAFKQQQKTYEQYSLDPEGSNIT----------RWKSLIRPDLHIEVWFTRHLIDPHR-------QLGNALIR-MPDLPV-MLYSNSADLNL-INNPEIF------THAKENYVIPDVKTTSD-FSVTILSMDATTE--GTYIWRVVNTKTKNVISEHSITVTTYYRP-NITVVGDPVLTGQTYAAYCNV---SKYYPPHSVRVRWTSRFGNIGK---------NFITDAIQEYANGLF---------------SYVSAVRIPQQKQMDYPPPAIQCN------VLWIR-------------------------DGVSNMKYS--------------------------------------------AVVTPDVYPFPNVSIG-IIDGHIVCTAK---CVPRGVVHFVWWVND-----------SPINHENSEI-----TGVCDQNKRFVNMQSSCPTSELDG---PITYSCHLDGY----PKKFPPFSAVYTYDASTYATTFSVVAVIIGVISI-LGTLGLIAVIATLCIRCCS----------
gi_13242406        M-----------------------------------------------------------------------------------------------------------------------------------------PPFI---------------------------TIVLITLTYVNSIIA---NLNTNI-PTPQLHQLSDPAPQSHQQSSTAPDPAPQLHQAPTPQAYEQFDPAPQSHQQSSTAPDPA----PQLHQAPTPQAHEPFT-----SAPQAHEASVDTGVSTFSKTSTPAFHTQTTPQSTAYTRSMEHIACTVI----GRRFLPYFHKVSLPCYL-----QIFTG-YGAYVKRHELPTVYREDFQHPNRA-----------WKPLLRPDLHVEIWFKKY--DSKT-------SDLNFNVQ-NSNSPL-ILLYSNIINTT-SMNPDLS--------NTEKYILPDRNTTYD-FTLHIVSLDVSTE--GTYIWRVIHTANNTVINEQHVTVMSYKRP-NVTVISDSVLLGNPYTAYCKV---NNYYPPNSVIVKWTSNLGNVRN---------NFITYSKKYNTDGLV---------------SSVSTLHVPATLNADY-PPSLRCN------VLWIR-------------------------DSVSHTKYS--------------------------------------------SAVTPDVYYKPNVSIE-VIDGRIVCLAS---CVPRGVVRINWWIND-----------IPVENTNTEI-----LSVCNNNRRFVNLRSYHDVSGTDG---PMVYSCKLVGY----PKKFPPFVAVYTYDASSSASTFPLISAIIGIVTI-IVILLTIVLLCVLCRYCCK----------
Gag_Tgu_ERVL2_I_UcyM---LCV----------ETSLSIT------MWS------SLPWFGCHVVVAIFLPFAGPYLKMSPVTKATVSVIQFVFWVN-GVRNSWIFNFLWKA-----GTWIHSYHTLTVWFWGYFNNGTHCEEMAPGETFSQ---TFKHLFGS--APPVFEGLRSSLSANDIIQWVVLLMCLLYLALRDKGRSAWITTLTPTP-----------------EPRGAAA------------EPDTAPETGNAAASEPDPA--------PQPTSETNHPDWVRVLVKEFREMLKECISP-ASKKPA-----------------------LC-------------------------------LEERQSNSTAVEPTDVTAVQVP---------------AEPQRQSRPAAVAPVETRRSKMKAEH--------PDRDRNG-GTSQPT--------------GEPEI---------------SIITESLTY-ESLRNLHKDIVRR--G-----------REAYTTWLLRVWDLMGTGVQLDGSEARNLGPLTQDSGIN---QIFVREPGPFSLWERLLMSVRE---------RFVHRERMQEQHHRMRWKTLEEGIQQLREVAVVEVL-FGRDGQHNNDPDKVRCTG----QMLWSLA-NLGPSQYTTFIATIDADTNRETVGSVANKLRNYESMINGPMQAHISAVIKEF-------KE---EMREEMR----KVNAAPVRVTGPKIRAQHSPARE------R-GYTPRA---NLWFFLRDHGEDMGRWDGKPTSVLAARVR---QLKEGTSNRGSSTKVKVASTSHD-----------QAFGY-----DPSDPLEGTSSMYAQERNNNQC-----------------------------------------
Gag_Tgu_ERVL2_I_Tgu------------------------------MWS------SLPWFGWHVVAAVFLPFAGPYLNMGPITKATVAVIQFGLWVN-KVRNSWIFNFLWKA-----GTWIQSYHTLTVCFWGYFNNGTYCEEMTPGEIFSQ---PFNHLFGS--APPVFEGLRSTLSANDIIQWVVLLICLFYLALRDKGRLTWITTLTPTP-----------------ETRDAAA------------EPDTAPETGDAAAPEPDPA--------PQPASEMNHPDWVGVLVKEIREMLKECISP-AGEKPX-----------------------PC-------------------------------LEEGQSNGTAVEPTDVTTVQVP---------------AEPQRQSQPAAVAPVETRRSKMKAEH--------PDRDRNG-GTSQPT--------------GEPEV---------------AIITESLTY-ESLRNLHKDIVRR--G-----------REAYTTWLLRVWDLMGTGVQLDGGEARNLGPLTQDSGMN---QIFVREPGSLSLWERLLMSVRE---------RFVHRERMQEHHHRMRWKTLEEGIQQLREVAVLEVL-FGRDGQHDNDPDKVRCTG----QMLWSLA-SLGPSQYTTFIATINADTNRETVGSVANKLRNYESMINGPMQAHVSAVVKEL-------KE---EMREEMR----KVNAAPVRVTGPKIRAQRSPARE------R-GYTPRA---DLWFFLRDHGEDMGRWDGKPTSVLAARVR---QLKEGNXNRGSSTKVKVASTSHD-----------RAAGY-----DLSDPLEGTSSMYAQERNNNQX-----------------------------------------
Gag_Tgu_ERVL2_I-b_fAlb-------------------------------------------------------------------------------------------------------------------------------MTPGXIFSQ---PFTQFFGS--TPPVFEGFKSPLNANDIIQWLVLLIGLFYLAFRDKGILAWITTLIPTP-----------------GNRDAAP------------EPDPAPETRD-AAPEPDPA--------PQPTXEMNHPXWVGVJVKEXGQMLKEYFSP-AGEKPS-----------------------PC-------------------------------PKEGESDGAAVEPIDVTSVQVP---------------AEPQGQSQPAAVAPVETRKSKMKTKH-------LXNKDXKG-GPSQPA--------------GEPEV---------------EIITESLSY-ESLRNLRKDIVRX--G-----------REAFTTWLLRVWDLMGTGVQLDGTEARNLGPLTQDSGVD---QVFVREPGPLSLWEQLLMSVRE---------RFVHRERMQXHHRRMRWKTLEEGIQQLREVAVLEVL-FGRDGQHDNDPDKVRCTG----QMLWNLA-NLGPSQYTTFIAMINADNXQETVGSVANKLRNFESXINGPMQAHVSAVVKXL-------XEEXREXREEMR----KISAAPVRVTGPKVRAQRPPARE------R-GYTPRA---DLWFFLRDHGEDMGKWDGKPTSVLAARVR---QLREGXTNQGSSTKVKVASTSHN-----------QGAGYYRREDNLSDPLEGTSTMYAQEGNNNQG-----------------------------------------
Gag_Tgu_ERVL1_I_TguMFQLFCVGMEQLLVMLFELILSLGVKACMCLWSLGXFEILIPLW---SLGLFFYPGIAPVLSLIRRFCSRRALTRISIXLCLGVIASRGFIKVLRSVPGMYGSW----------LWLY-------SQFVRGEVGDEAFQPLLSFFSSEFVTSLLENVQFPLTVKETIFLVFNLVSFLYTVCSLSRMRAEIS---------------------------------------------------RGADETSDPG--------VDPGVRN--PEWCGKW-EDMGQILKEFSDPIAWDFPSE----QIQNPAEVAKY----LKEKCHDNSKEKKIIAVSWALAYAYRTLLDTVGQQTEEGGQGDKSAAIPVTQAAANTPGSKPAAKPDSEPRLAAKPDSAAKPQPMAVATSTRSGKRTEKTNRPVDDDDDDDNAGEGPSMPA-------------DIKSEVK--------ATGTRSEANTESFSL-KDLRGLRKDYTRRP-------------DESVISWLVRLWDAAGEATILDGTEARHLGSLSHDPVID---QGMMRGANPHSLWARVLESVAQ---------RYLCAD--DLYMQQTQWKTIEQGIQRLREMAVAEII-FSDEITTRN-PDLVPCTS-----VMWRKLVRLGPHDYASALAIMKQDERDETVLEMARKLRAYADAVHGPTHARIAAVETRLQKLEDKIEENHKRLREEIKEDLLQISAVQIRGSG--IQRRRSSDGE------R-RYTPRT---ELWFFLRDCGENMRKWDGKPTGALAQRVR---ELKEGKTQRGSATKRRAAPVARS-----------QTARH-DDDDDMSDPLEGTSKTYAQGKKDNQA-----------------------------------------
