# Supplementary material for: The Genome of Blue-Capped Cordon-Bleu Uncovers Hidden Diversity of LTR Retrotransposons in Zebra Finch
Source: Genes (Basel). 2019 Apr 13;10(4):301. doi: 10.3390/genes10040301 (PMC6523648; doi:10.3390/genes10040301)
Supplement: Supplementary file 1 [file genes-10-00301-s001.zip › Data S1 - TE consensus sequences.fasta]

>CR1-J2a_Ucy#LINE/CR1
agtgggtgagggaaaggctgtagatgttctaccttgActTcagyaaAgcctttgacAccatctcccacagcatTcTccTggAgaaacTggcagcccAtagcttgggcaggtgcactctttactggatgaAaaactggttggatggccgggcccagagAgtggtggtgaatagagctacatccAgcTggtggccggtcaccagtgGtgtTccCcAgggcTcaGcgttggggccagTcctgtTTAatatCTTtatcgatgatctgGatgaggggattgagtgcaccctcAGtcagTTcgcgGAtgAcAccAagtTGgGtggGAgTGTTGATcTgctGGAGGGcAGGAAgGCTCTGcAGAGggATCTGGAcAGGCTGGATcgATgGgccaAGGCCAacgGtrTGAgGTTCAAcaAggccAaGTgccgGGTCCTGcaCTTggGtcACAAcAaCCCCaggcAgtgCtaCAGGCTGGGggcAGAGtGgCTGGAAAgcTGCCcgGtGGAAAAGGaCCTGGGgGTGCTGGtcgACAGCAGCTGAACATGAGCCAGcTGTGCCCAGGTGGCCAAGAAGGCCAATGGCATCCTGGCCTGtaTCAGCAAtaGTGTGGCCAGCAGGACCAGGGCAGtGATTGTCCcCcTGTACTcgGCACTGGTGAGGCCgCACCTCgAaTcCTGtGTcCAGTTcTGGGCCcCTCAcgaCAAGAAaGACAtTGAGGtGCTGGAGcgtGTCCAGAGAAGGgCAAcgGAGCTGGtGAAGGGTCtGGAGCACAAgTcctaTGAGGAGcAGCTGAGGGAGCTGGGGkTgTTtAgCCTGGAGAAaAGGAGGCTCAGGGGaGACCTTaTcaCTCTctACAaCcgCCTGAAAGGAGGcTGtaGCcAGGTGGGGgTtgGtCTCTTCtCCCAgGtAACaAGcgAcAGGAcgAGAGGAaAtggCcTCAAGtTGcgcCAGGGGAgGTTtAgatTggAtAttAGgAAAAatTTCTTCActGAAAGGGTggTcAaGCATTGGAAcAGGCTgCCCAGGGAaGTGGTGGAgTCACCgTcCCTGGAgGTgTTtAAAAaAcgcgTaGaTGTGGCACTTagggacgcGGTTTagtggTggaCtTGGcgGTGcTcggttAAtGGTTGGACTcgATgATCTtAgAGGTCTTTTCCAACCTaAAcgATTCTgTGATTCTaTg
>TguERVL2a3_LTR_Ucy#LTR/ERV3
TGTCCTGGGTTGTAcGAaATGtATGTATTCTATTTGCCATCTGTTGGaGGCTGGGCAGTTTTCTTATCTCTTCTAAGAACAATGGTCTGATAATAGTCTAtTGAATGGCTCACTGCATGGCTCCCATTGTGAGATGCTCCACCCAGAcGGGgAaACCCAAGCTTcTCTCACCTGCATAAAATCAGTATCCTgGGACATTTGagCAGCTcACTtTTTCGCTGGATTCCTGGAGAAAaCAGTTCCCTTTCGtGGGATTCtCAGAGGAAGttCTGGCCCAGCTACCACCAGACCTtCAGAGAAAACTgCATCCTaCAGAtcatCACTTCAGCAGCAGTGAGGCACAGCTGCCaATTTAACTGGACTGATACTGGACTGCTACCAACACtCTGAGTCCTCAGGGTGTCAGGTTTCGGACTCTATCACTAGTTTTGTTTGTATTAATTACATTTTTCTTTTAATTGTTATTTACTTgtTTTTCCCTAgTAAAGAACTGTTACTCCCaTTCCcATAtCTTTGCCTGAGAGCCtTTTAATTTcggAaTTGTggTAATTcgGAGGagggggagggGGgagtttATcTTTcCCATTTCACAGGAGGCTTTTGCCTCCCTTCACAGACTCCTGTCTTTTCAAACCAAGACA
>TguERVL2_I_Ucy#LTR/ERVL
gattttggcgcccaacgtggggctcgagGgCattaagaggGaaaaaggattaacagttCttaagtaatttaattttttgTtgtgTgtAGaaAcatctttaagtatcaccatgtggtCtagtttaccttggTttgGgtgtcatgtggttgTagctatAtTtctcccatttgcaggcccctatcTGaaaaTgaGtcctgTaactaaGGctacTgtatctgttatccagtttgtcttctgggTTaatggggTgaggaatTcatGgatctttaatttcctctggaaggcaggcacatggattcacagctatcacacactaactgtatggttttggggttactttaataacggaacccacTgtgaggaAAtggcaccAgggGaaactttctcccaaacttttaagcatctttttgggtccgctccaccagtttttgaagggttaagatcctctctaagtgctaatgatatcatacaatgggtagtgttgctgatgtgcctgttgtatttagcactcagagataagggaagatcagcctggataactaccctgacacctacaccagagcctaggggtgcagctgcagaacctgacactgccccagagactggaaatgctgctgcttcagagcctgaccctgccccacagcccacctcagaaacgaaccACCCAgattgggtgagggttctggttaaggagttccgagagatgctgaaggagtgcatttccccagcTAgTAagaaacctgccctttgccttgaagagagacagtctaataGTACAGCTGTGGaacccacagatgttacagctgtccaggttccagctgaaccacaaaggcagtcacggccagcagcagttgccccggtagaaacaaggaggtctaagatgaaagcagagcacccagatagggataggaatggaggaacctcacaacccacaggggagccagagatctcaatcatcaccgagtccctgacgtatgaaagtcttcgtaatctgcacaaagacatcgtgcgacgagggcgtgaggcttatactacctggttactccgggtctgggaccttatgggtacaggtgtgcagctggacggcagtgaggcaaggaacttgggacccttgacccaggactcaggtataaaccagatttttgtaagggagccagggcccttttctctctgggagcggcttttaatgagtgtcagagagaggtttgtccacagggagagaatgcaggagcaacaccatagaatgcgctggaagacccttgaggaagggatccaacagctgagggaagtggcagtggtggaggtactctttgggagggatggacagcataataatgaccccgacaagGtcaggtgcacagggcaaatgctgtggagtctagcaaatcttgggccatctcagtataccactttcattgcaacaattgatgctgacactaaccgagagacagtgggctctgttgccaacaaacttaggaattatgagagTatgattaatggcccaatgcaagctcatatctcagctgtgaTtaAGgagttcaaagaggagatgagggaggaGATgaggaagGttaatgcagcacccGtgagagTcacaGGccccaaaaTcagagcccaacaTTCcccagctaGggagagagggtacaccccaagggctaatctatggttcttcctgcgtgaccatggggaagacatggggaggtgggatgggaaacccACTtctgtcctggcagcacgggtccgtcagctcaaggagggaacctctaaccgggggagttccaccaaagtgaaagtagcctcaacctcccatgaccaagcttttgggtATgatccaTCagaccccCttGaAGgaACttCcAgtatgtatGcccagGaAAgGAAtaAtaaccagtgttagaggggccctgtctcTagcCAgggAgagGcatgggaaaaccggatcttcTggacagtgTggatccgatggcctggcacatcagagccacaaAaatataatgctTtagttgatacTGgcgcacagtgtaCtctgataccatcgggacatgtgggggcagagcctgtttccattgctggcgtgacagggggatcacaacaatTgaCcctggtggaagccgaggTgaGcctgaccgggaaggagtggcagaaacatcctatagtgactggcccagacgctccgtgtatcctaggcatagacttcctccggaacggctattacaaagacccaaagggactcaggtgggcttttggaatagctgctgtagaggcagaggacattaagcaaTTaaaCACcTTgcctggacTgtCagAgAacCCgtcTgCagtaggactcctgagggtggaagagcaacgcgtgccaattgcgacctcgacagtgcaccgccggcagtatcggacggatcgaaatgccgtgatccccatccacaaaatgattcgtgagctggagagccagggggtggtcagcaaaacccactcacccttcaacagccccatctggcctgTGcgcaAaTctgAtggAgaatggagattgactgtggactatcgtggcttaaatgaagtgaccccaccgctgagcgctgctgTaccgGatATGtTggaactCcAgTACgagctggagtccaaggcagcaaagtggtacgccactattgacattgctaatgcatttttctccattcctctggcatcagAATGCAGgccTcAgTTtgCttTcacctggaggggcgtgcagtacacctggaaccgactgccccaggggtggaaacacagccccaccatctgccatggactgatccaggctgcactggaaaagggtgaggctccagaacacctgcaatacatcgacgacatcattgTGTGggggaACAcagcggcagaAgTgtTtgagagaggtGAgaggATcaTCcagaTactactagAagctggcttcgCcAtcaagaagagcaaagtcaagggacctgcccgagagaTcCagttCCTGgGAgtGaaatgGcaAgacgGacgGcGcCAgAttcccactgaggtgatcaacaagatcacggcgatgtctccaccaaccagcaaaaaggaaacgcaagctttcctaggtgccataggtTTtTgGAgaaTgcAcATTcCcGAgtatAGccagATtgTGAgtCctcttTatctggttACccgcAagAAaaatgatttccactGGgGcCcTGAgCagcAacAagccttcatccagatcaagcAaGagAtcGctCATgCtgtAgCCCTTggCccAGTcAggAcgggAccagAggTcaagaatgTgcTctacTCTGcAgccgggAAccatggtttgtcctggagcctttggcaGAaggTGcctggtgagactcgaggccgaccACTggGATtttggagccgaagttacagagggtctgAAgccaactacaccccgacagagaaGGAAATCTTGGCtgccTatGAaGgAGTtCaaGCcGCcTCagAGGTGATTGGcACagaagcacaactcctcctggcaccccgactaccggtgcTGGGGTGGATGTTtAaAgGaaaggttcctactacccaccatgccactgacgccacatggagcaaatggattgccctcatcactcagcgtgccCgtatTGgaAAcCTgAATCgccctgggattttggagataatcacgaactggccagaaggtgaaaacttcggtctcactgacgatgaggagcaggtacatgcgacaagggctgaagaagCgCCACCATAtaaccaactaccagcagaggaaacacaCTacgcTCTtTTcACtgacgGTTcCTGTcGCaTtgTaGgGATGAaccggaagtggaaagcagccgtatggagccccacacgacaagttgcacaagctaccgaaggagaaggtggatcgagccaactcgctgaactcaaggccgttcagctggccctggacattgctgaaagggagaagtggccaaagctctacctttataccgattcgtggatggtagccaatgctctgtggggctggctgggaaggtggaggaaagccaactggcaacgtagaggaaaaccaatttgggctgctgatatatggaaagacattgcctctcgggtggagaaactaacggtgaaagtccgtcatgtagatgcccatgtccccaaaagtcgggctaatgaggagcaccgaaacaatgagcaagtagatcaggcagcaagaatagaggtgtcaaagatagacttggattggcaccataagggggagttgttcctggcccgatgggctcatgatgcctcaggtcatcagggcagagatgccacctacaagtgggcacgagaccgaggggtggatctaaccatggacagtgtttctcaggttatccatgactgtgagacgtgtgctaccatcaaacaggccaagagggtgaaacccctctggtatggtgggcggtggtccaagtacaagtatggggaggcctggcagatcgactacatcacactgcctcagacacgccaaggcaagcgctacgtgctcaccatggtggaagccaccactggatggctggagacctatcctgtacctcatgccactgcccggaacaccatcttaggcctggaaaagcaggtcttgtggagacacggcacacctgacagaattgagtctgacaacggcacccatttcaagaatggccttatcaacacctgggccagagaacatggtatcgaatggatatatcatattccctatcatgctccagctgccggcaaagttgaacggtgcaacggactccttaagactactctaaaggcacttggtgggggaacatttagaaactgggaaattaacctggcaaaagcaacctggatggtcaacacccgagggtcaatcaatcgagctggtcctgcccagtcagaacccttgcacacagtagatggagataaagtccctgtggtacatatgaaaggtattttaggaaaaactgtttggattaatcccacctcaggcaaagacaaacctgttcgtggtattgtttttgctcaaggacctggttacacttggtgggtaatgcagaaagatggggaaacccgttgtataccacagggaaacttggttttgagtgagaactgggtgtaagatttcattgtgtgcagatggaaatagaataaggggtggataa
>TguERVK6a_LTR_Ucy#LTR/ERV2
TGTCgGAACTCAAAATGTCCCTCAGACATTTTTGGATGTTCcgGGCCCAGGTCAGAAGCATTTGAGACCCTGGCAGGCAGCTGGAAACAGCTGTGATTTTGGGTTTGAaCCATGGAAtGATTTACCAACCTTGCAGGAAGAACAAGAAGTCACAAAAGTTTAGATATTATAGTAGAAGTAGTcACAAAGTAgAGGGAAGAATTTTTGAGTGCTGTACAgGGGGGTTTTaGTTTTGTACATGGGGGTCAGAGGtTTTAAGATGGAGGGATTTGGGCCTGCCCTGTCCTCCCTCTTTCTCCTTCCTcACCTCCATGTTCTTGGTGATGTTGGCACTCACAGATTGGTTTAGAGTAGAAAGGCACCATTTAATAtAGGTgATAGGCATTGGGGAAAAACTAtAAACATtTAACACGTAATGTACCATATAAAAGATAGAAAAGCACCATTTAATATAGGTgATAGGCATTGGGGaAAAACTATAAACAcgTAACAcGTAATGTACCATATAAAAGaCAGCAGCAGCCCTGGGcgGGGAGAGaAGAAGAAGTCGGGaGtCAGAGAGGATGTCAGGGTGTGTGaGCCTCTGCCTGAGCTGTGAGCAAACcCAGCAGCTCCAGaAGAAAATCTTTTAGATAACTTGCAATAAACTGCCTTGAGAcCgGACAaCAGAGACTGCTGAGCCTTTCTTTGGaAGctcgGGTTGGAGGAGAGAtTTTTCCACCACACgGAGCcacCCCcGACCtaGGgTGAGCTCcgGCA
>TguLTRL4b-a_Ucy#LTR/ERV3
tgtAtTGGGTTTGcgTgGcCAGGTTTTGGtAGcgGggGggcTAcAGGgGTGGCTTCTgTGAGAAGcTgCcgGAAGCTTCCtCcgTGTCcggCAGAGCCAaTgCCcGccgGcTcCAgGAtGGAcgtGCcgCTGGCCAaGGCTggGCCaATcAGAaAtgaTgGTaAcgCcTCTGtGaTAACAtAtTTAAgAaGgaAAAAAaaaTTATTgcgCAGATgTAATTGcggCCAGAGAAGAGaaGaGTGAGAAcATGTGAGAGGAaCAGCtCTGCAGACACCAAGGTCAGTGcAGAAGGAGGGGCAGGAGgTGCTCCAGGcaCcgGAGCTGAGATTCCCCTGCAGCCcgTGGTgcAGaCCATGGTGAGGCAGCTGTGCCCCTGCAGCCCATGGaGGtCCAcaGGGATGCAGAGATcCACCTgCAGCCCaTGGAGagaCCCAcaCtgGAGCAGGTGGATGCCTGAgAGgAGGCTGTGAcCCcaTGGGAgGCCcgTGCTGgAgcAggcTCCTGgcAggGacCTGcAgaCCcgTGGAGAGAGgAGCCCAcgCTGGAGCAGGTTTCCTGGtAGGACTTGTGAcCCtgTgGGGGACCCACgCTGGAGCAGgCTGTgCcTGAAGGACTGCACCCcgTGGAAGAGTGacCCAcgtTGcAGCAGTTcgTGgAGAaCTGtTGCctgTGGGAtGGACTCACgtTGGAGAAGTTcgTGGAGAACTgTcTCCcgTGGGAGGgaCCCCacgcTGGAGcaGGGGAAGGACTCCTCTCCCTGAGCAGcgGCAGgAaCAaccTGTGATGAACTGACcgTAAcCCCCATTCcctgTCTCCCTGcgCcaCTGgGGgggAgGAGGtAGAGCtgGGAAGGAGggAGGgGtggggGGAAGgTgTTTTaAaGttTTaTTTTACTTCTCATTATCCTGCTCTGATTTTgTTaGTAATAAATTCAaTTAATaTCcCcAAtTtgAGTCTGTTTTGCCcaTgAcgGTattTGgTGAGTGATCTCTCCcgGTCCTTAtcTcAaCtCATGAACccTTcgTTATATTTTCTCTcCCCTGTCCAgcTGcgGAGgGgAGTGAtAGAgcgGcTTTGgTGGGTGCCTGGCATCCAGCCAGGGTCAAcCcactAcA
>CR1-E5a_Ucy#LINE/CR1
ctgtgcctgggaagatcatggaacagatcctcctggaagctctgctaaggcacatggaggacagggaggtgatttgagacagccggcacagcttcaccgagggcaagtcctgcctgaccaatccagtggccttctrtgatggagtgactacgtcagtggacaagggaagggttacggatgtcatttatctggacttctgtaaagcctttgacgcggtccccCacaacgtccTtcTctctaAAttggagagagatggATttgatgagcggactgttagatggataagaaattggttggatggtcaCatcCAgagggtagtggtcaatggctcagagtcccggcggacATcAgtgAcaagtgGTGtcccTcaggggTctgtActggGaccAgtgttatTTaataTcttCAttAatgacgcagacgaagggatcgagtGcAcCCTcAGcaAaTtTGCagaTGacaccgAgCTGAgtggTgcggttGacAcacctgaagGAcgGGATgcCATCcAgAgGGAcCcgGACAaGCTcgAgaAGtGggcccAtgggAatctCatgaGgTttAAcAAGacCAaGcgCaagGTgCTGcgccTGGGTcggggcAAcCcCcggtatcagCACAGGCTGGggatgaacaGaTcgagAGCAGCCCTGccgAGAAGGACTTGGGGgTGCTGGtGGaTGAGAGGCTGGACATGAcCCAGCcAtggGcaCTCgCAGCCCAGAgAGCCAaAcGTGTCCTGGGcTGCgtCCAaAGCagcGTGGGCAGCAGGGccAGGGAGGGGATTCTGCCCCTCTGCTCcGCTCTGcTGAGAgCCCaCCTGCAGkGCTGCATcCAGCTCTGGGGTCCCAGCACAGGAAGGACAcGGAcCTGcTGGAGcgAGtCCAGAGGAGGgcCACcAAgaTGATCAGAGGGAcGGAGCAcCTCTcCTaTGAGGAaAGGCTGAGaGAatTGGGaTTgTTCAGCCTGGAaAaGAGaagGcTttgGGGTGACCTaAtTGcgGCcTTcCAGTaCCTGAAGGGAgCCtaCAagAAAGAcgGaGaGaGaCttTTtACAAGagCaTGtAGTGACgGGAcAAGGGGgAAcGgcTTCAAACTgaAAgAgAGTAGGTTTAGATTAGATATTaGGAagAAaTTCTTTacTGTGaGGGtGGTGAGGCaCTGGaACAGGTTgCCCAGAGAAGcTGTGGaTGCCCCATCCCcGGAAGcGTTCAAGGCcAGGtTGGATGGgGcTcTGAGcAAcCTGGTcTaGTGgAAGgTGTCCCTGCCcATGgcgggggggtTGGAAcTaGATgATcTTTaAggtCCCTTCCAACCCAaaCcAtTCTaTGATTcTgTg
>CR1-X1NA_Ucy#LINE/CR1
atctcttctctcTggtgacCAgtgACAGGAcctgAgggaAtggccTgrAGCtGtGtCAggGgAgGtttaggtTGGATAttaGGAaAAGgTTcTTCacCCaGAGGGTGgtTgGgCACTGGAacaGgctcCCCagGGaaGtGGtCAcaGCaCCAagcCTGaCAGAGcTCAaGaAGtgTTTGGACAacgCTCTcAGGCaCAgGGTGgGAtTgTTGGGgtGtcCTgTGcAGGGCCAGGAGttgGaCTcGATGAtCCTTGtGGGTCcCTTCCAaCTCAGgatATTCTgTGaTTctatg
>TguSINE1_Ucy#SINE
attaaycctgagaTTaGCTCAGTTGGTTAGAGCATGGTGCTAATAACaCCAagGtTGCggGTTCgATCcctgTAtGGGCcGTTCAcTtAagaGtTggacTCgaTGMTTgTgggTCCCTTCCAACTcAGAaTATTcTGtgATTctgTg
>UcyLTRK1#LTR/ERV2
TGTAGGcACACAGTTTGTGGTaATTGGGaGTGGGGCTGcgGCcgAGCCTCATCCCCAgTGGGCaCAGCTGTGAGaAGCAGGTGAGCAGCAcTGACAGCAATGAGCCAtGGAGTGCCCAGGgGCACTGAcCaAcCACCAAAGGGAgCAGAGGGCaCACAGGTGCAgTGCAcgAACATgAGGGTATAAAAGGTTGGGCTaAAGAaCAAGAAGGGCAGATgCTTGCAGCCTTCTGaaGtgrcgTGaTGTTACTCTgTaTGGGcAGaTgCcTGAAGCCTTCTGaTGtGGTatGGTGTTACTCTGTATGGGTGTTrAAGCcTTCTGAAAtTGTacGGTGATaCTCTGTGtATcGTGGCcgTCTCAACTGcgACATaTgcTgtGacA
>TguLTRK2j_Ucy#LTR/ERV2
TGTAACAGAATATTTGAGAGATACAGGcCATGATTTATATCTGAAGTGAGgATTGAGCTACCCTCAGACTAGGCCTCTGATaAGCGGCCTTGATGGGGCCTTCAAGCCTTTGATGCAGTGAGAGTTCAGTTGTGGCGCAGTTGGAAATTATGTTAAGGTGAATACAAAGTAATGAGCTATCCTGTGGAACaTAGAATAGAGCTGCAGTGTGAAAACCCTGACCACCTTAAGGCAAAGGTAAACAATGTTAcCgTGCCAATCAGAGTGCCTTTGCAAACTGTAAACTATATAGAAGTGTATATAAACTGCCATCTTATCTtGAATAAAGGGAGAACGTTGCATTAACCATATTGGTTGGATGTGCGTTCgGTCTGTCCAGCTTTCCgTTATCTGAGGTACCCTGGCTTTG
>UcyLTRL6#LTR/ERV3
TGTTGgggagGATGCCCCTTTTGGTTGCACAGTaCCaTTACCCACAGAAAAGACCAAAGGGTAAATGGACTGTCCTGTTTTACCCCCCtGGGATGTGTGGTTTGCCCCAAcCTGTGACCCTCCCCtaAgACATCAAGcAcCtGTGACCCCATTGGCCCAAAaTCCTGTCCCAGCCCACCTTGgaTGCCCCTGATAAAGGCTCTCCGAGGAGCCAGCCggcCTCTTGGATTTcCCCCtCTCTggGAGCATCAcCTCCCCTgATTGCCCTCtTTCTCTCTCCCCTCCCCCACCCTCGAGGGCCTGCCACGTGCCACGTCTGGTGGCTCCTGGCAGGGCCTTtGTCCCTCGAATAAACCTTCTGTTtTAAGAAGCtAtCcatAGAtaTCTCGtCTGAGTCCaTCatCACCgTCCAGGAGgAGAaAcCctcTctcaCA
>TguLTRL2a5_Ucy#LTR/ERV3
TGtcgtggtttgacacggaaggagatttttttcggaaggaaggggtCAaTTtggatattgAcCaattgaaagtggacacgcctctgagaacacagaggggttaaaagcggaattccCaggagctccttcgctttTtgagTTcCgGccgtcgcggtGwgCgagaCctcccccGCccgGCtcactGgCTGgGtggGgGAggGGAggccatGcggccgactgaggtaggCcgaagggTGGaacCcCctgcagatggaagggtggaaaaatctgggatgtctctgttcCcccCcagcccCcccctaacctrraagaaacggcggCaGaggaGarcgggGgggggcgcagagccgcaacgtgcccggcccccggcgggagctggagcctgggcagagattgcagccgtccggggagtccggacttttaaccctttcttggaaaatgaaggctttgtgaaattttcctcctcctcggtttgaaagagaggaagagagacggcttggaccctgggatgttggatggaggaaagaaagttggagGaAgatGATGGAGTGGcTTtTgGCTgGAcTTTtCtTGtTaCcAcggACTggcCcaAtTtCTCCTgtAAcAgAGACTgcatTTTAGGgGGATGCatTGGTgAGCCAagagaCTGtTTCgaCAACtacCAGtgcaaGAttGAACAGAggaamtytggggagggtgtggtgacgccctccgtcttcagagaagaagagaagatctctgtTtTtggtCcCTcgGCyyCAggGaaAtATtGGGGGggacavtttcGtCCCaAAtTgAgAcAcTGgACTGTTGTTtTgTtagtcCTTGGCAtaGCATCCTTaAAgGggcCCTAtgAGCAGTCTGTCCATgCAtaggggtgagagcactgcgcatggaagGAGgGTCACCATGGCccTcTcggcgGacGtTcCCATGtGTGACATGGAAACACAaGAgGTGGCAgCTGTGTTTCcTGGGGGTCTGTGGtgCAaGgraGaCTccTCTCTCCCTcgAtaGACagAGtATagActtgATTggGGTcCAgaTTgtgTCtcgcTGTgGTtTGtTgGgaaaGgGTGGtGgGAgGAgGAATaTTTTgaAAggtTTTcAtTTTgacTTctGttTtTtTTcTTtcTTaTTTCcTTTaaAGtAGTAGTAGtgTAATAAAGTcttcTTtttCtcTtaTtaTAAGtTTGaGCcTGCTTTTGCTCTGTcCTcttatCccatttcacagcattcaattggGAaGTTgCATTTTcatgggggtgctggcattgtgccagtgtcaaaccatgaca
>TguLTR5a-a_Ucy#LTR/ERV3
tgtcctggTttcggcTGGGATagAgTTAATTTTcTtccTagtAgctggTAcAGtGctGTgttTTggATTTAGtAtGAGAATaATGtTGAtAAcAcACtgatgtTttagtTGTTgCTaAGtAGtgcTtAcmCtaAGtCAAggaCtTttcAGcTTCtcaTGCtCtgCCAgcgaGgagGtGcAcAagaAgctgggAgggtgCacggCcgGGacAGctgacCcaaaCtggCCAAAgggaTaTtccATaccacgtAaTaTCaTgcTcAgTatAtAAactgGgggagagttggctaggggtgccgatcactgctcgGGgAcagacTgggCattggtCAGcgggtGgtgAgcaatTGtaTtgtGcAtcacttgtttttcttgkgttttattcctctctctttctatTatcaTtattattaTTattttattattattatatattattttatttcaatTAtTAAAcTGttcTtaTCTcaaccCAcgagtTTTaccttTTtTtTctaattcTccttCccaccccatcggagggagggagtgagggagcgGCtgcgtggtrcTTagtTgccagctggggTtaAaccacaaca
>CR1-E5b_Ucy#LINE/CR1
cacacctgaaggacgggatgccgtccagagggacccgcacgagctcgagaagtgggcccacgggaatctcacgaggtttaacaAgaccAAgcgcaagGtgctgcacctgggtcggggCaAcCcccggtaTcAacacaggctgggggatgAacaGatcgagagcagCccTgccgagAaggaCtTgggggtgcTGgtgGgtgAgAggCtGGaCAtgacccggccaTgcgcgctcacAGcCcAgAaAgcCAaacgTgTCCTGGGCTgCatCcAaAGcAgcgtgggCAGCAgggcgagGGAgGgGaTTCTGcCCCTCTgCTCcgcTCtggTgagAcCcCACCTGgAgcgCTGcaTCCAGCtCTGGGgtCCCAgCAcAGGAAgGAcatggaccTGtTGGAGcgAgtCCAGAgGAGGcCAccAAGaTGatcAgAGGGaTgGAGCaCCTCTcCTacgAgGAaAGGCTGAgAGAatTgGGaTTgtTCAGCCTGGAaAAGAgAagGCTtcggGgtGacCTAAttgcggCCTTcCAGTAcCtgAAggGagCctacAagAaagATGgAGAgggACtTttTACAAgaGCaTgtaGTGACAGgacAaggggGAATggcTTcAaaCtgaaagAgagtaGgTTTAgaTTAgATATTAgGAAgAAAtTcTTTaCTGTGAGgGTGgTgAggcAcTGGaAcAggTTGcccAgAGAAGcTGTGGaTgCCCCATCCCTGGAAGTgtTCAAGgccAgGcTgGAtGGgGCTcTgAGCAACcTGgTctAGTGgAAGGtgTCcCTgcccatggCAGGgggtTgGAACTagATGATCTTtAAGGTCCcTTccAAcccaAaccAtTccgtgATTctatg
>UcyLTRK15#LTR/ERV2
TGTTGCATGGTGcTTTCgAATGGTTTCtCCCTCTCCCCCTCTGGTTAAGTTGtAAGTGGTCCGTcCCTCCaAcCCCCCCACCTaCTcCCCCTGCCAATCTTCCCTCTCCCCTCCTATACATGGCATCCCCCTTCCAGAACCTTCCCAAAACCCACCCTGGGAGCTGTCTGTCACTCGAAGGCCTCTCCCAACCATCCAGAAGCTTCCAGCTGAGGCCTTCAGTGATAAGCTGGACCCCAGGGACCCCTCCCTACtCcTTgCCCCATTGGCCCCTGCCCTTGATTGTCACCCCGGTTcGCCCCCCCCAGTTGTCCCCCATTGGTTCtTTGTCATTCCCTCCCCTGGTTCCCGCCCCAGTTTAAAATCCCTtGTTcgGAGCtTTcCCTTGCCTTTGGGAGCACGTTGCTcCAGCCTAAGGGTGGCtCTGGACACCCAATAAAGTTGGACTTGTCGTACCCCCAAAGGACGACTCcTGCCTTCTCTGTCgGTGTCTTACCGAGTTCAgAAGGCTCCTGACATaGGTCTAAGCCTGGTCTGCaGAaCaGGACCCACAAGTCACACCtgGTACCCGAGTGGTCCTGGGGGTGGCtTTTGCTGtgttCCGTGTTCCAtCTGAGCTAGCCGGCTGACCCcaAAGGAGGAACACGGtaacgca
>TguLTRK1a-La_Ucy#LTR/ERV2
TGTGGGAATCCAGGGCTTCCCTCTgGCTGCCcTggcAGgtCTGGGACCCTGgCAgggGtcaggaAcCCCCCTGgACAGAGCCCCCAGAGACACTGtCTGTGATCTCTGTCCATGGAAAAGAGTTTTCAATCTtACAGGATGAATTACAAGCTCTGAGTGTTTGATAtAAGTAATAATTAAGTGTGGCACgGGTGCAAAAGTAAAaTTTTAGGATTCTAGATtAgGGGTtCAAAGGGGACAAGATGGAGGAAATTGGGTGTGtCTTGTCCTTTTTcTCCTTCTtCATGCCCTCCATGTTTCACTGtgGTGTTGGCATTTTTCTGTTGGTTTAGGCTGGGGACACACTGTcCAACGTAGGTGACAGATATTGGCACgTTATTGTAAATCCAGcacacgtaGTTTGTGgtgtataatgtttgtaacgttattgtaaatccagCACACGtAGTTTGTGGTGTATAATGTTTGTAACATTATTGTAAATCCAGCACACGtAGTTTGTGGTGTATAATGTTTGTAACATTATTGTAAATCCAGCACACGtAGTTTGTGGTGTATAATGTTTGTAACATTATTGTAAATCCAGCACACGtAGTTTGTGGTGTATAATGTTTGTAACATCCCACTGAGGGCAGAGCCCCACACGCTGCCCTGCAGGACAGAGCTGcGGCAGGGCAGCAGAACAgGTTAGAGATAAACAGAATAAACAACCTTGaAACCAGCACAGAcgAATtaTGACTTCTTCTTTGGCAacgGGGCTGAAAGACAGAGACTTTCTACAATCTCgGaATCATCAAtACCACAGATTCCGACA
>TguLTRK1a-Lb_Ucy#LTR/ERV2
TGTGGGAAtCCAGgGCtTCCCTctggctgcccTGGcAGGTCTGGGACCCTGGCAGGGGTCAGGAACCCCCCTGGACAGAGCCCCCAGAGACACTGgCTGTGATCTCTGTCCATGGAAAAGAGTTTTCAgTCTCACAGGaTGAATTACAAGCTCTGAGTGTTTGATAtAAGTAATAATTAAGTGTGGCACGGGTGCAAAAGTAAAaTTTTAGGATTCTAGATTAagGGTtCAAAGGGGACAAGATGGAGGAAATTGGGTGTGYCTTGTCCTTTTTCTCCTTCTYCATGCCCTCCATGTTTCACTGTGGTGTTGGCATTTTTCTGTTGGTTcAGGCTGGGGACACACTGTCCAACGTAGGTGACAGATATTGGCACGTTATTGTAAATCCAGCACAcGtAGTTTGTGGTGTATAATGTTTGTAAcgttattgtaaatccagcacacgyaGTTtGTGGTGTATAATGTTTGTAACaTtaTTGTAAATCCAGCACACGcAGTTTGTGGTGTAtAATGTTTGTAACatTaTTGTAAATCCAGCACACGtAGTTTGTGGTGTATAATGTTTGTAACaTTATTGTAAATCCAGCACACGtAGTTTGTGGTGTATaATGTTTGTAACATTATTGTAAATCCgGCACACGtAGTTTGTGGTGTATAATGTTTGTAACgTTATTGTAAATCCAGCACACGTAGTTTGTGGTGTATAATGTTTGTAACATTATTGTAAATCCAGCACACGTAGTTTGTGGTGTATAATGTTTGTAACgTTATTGTAAATCCAGCACACGtAGTTTGTGGTGTATAATGTTTGTAACATCCCACTGAGGGCAGAGCCCCACACGCTGCCCTGCAGGACAGAGCTGCGGCAGGGCAGCAGAACAGGTTAGAGATAAACAGAATAAACAACCTTGRAACCAGCACAGACGAATTATGACTTCTTCTTTGGCAgCGGGGCTGAAAGACAGAGACTTTCTACAATCTYGGAATCATCAATAGCACAGATTCYGACA
>CR1-X1b_Ucy#LINE/CR1
gattctgcgcctgggatggggcaaccctggatgtgtagayagactggggaacgagaggctggaaagcagtgccgcggaaagggacccgggggtcctggtcagcggaaAgtTGaacaTgAGtcAGCagtgccCtggCAgcCAggagggccaacygtgtcctgggggcAtCAggcAcAGcAtcgccAGctgGgCaaGGGagGGgATTgTcctgcTCTGCTCTgcaCTGgggcgGCCtCAcCTcgAgTgcTGgGgGcaGtTTTGGGcaCcaCAataTagaAAaGatattaaaCTaTtagAgAGcgTCcAaAGgAgggCaacaAaGATGGTgAAGggcCTtGAGGgGAAGCtgTatgAGGAGcgGCTGAGGTCACTTGGTCTgTTCAGCCTGGAGgAGACTGAGGGgAGACCTCAtTGCaggcTaCAactTCCTcgTGAGGGGAAGAGGAGGGGCAGaCACTGATCTCtTCTCTgTGGTGAcCAGTGACAGGACCcgAGGGAATGGCCTGAAGccGcGTCAGGGGAGGTTtAGgTTGGATATTAGaAAAAGgTTCTTCaCCCAGAGGGTGGtTaGGCACTGGAACAGGCTCCCCAGGGAAGcgGTCACAGCgCCaAgCCTGAcAGAGtTCaAGAAgcgTTTgGAcAATGCTcTCgGGcAcAtGGTGTGAcTCtTGggGaTkGTgCTGTGCAGGGCCAGGAGtTGGACTcgATgATcCTTGtGGGTCCcTTCcAAcTCAgcaTAtTCTgTGATTCtgTg
>TguLTRK4c_Ucy#LTR/ERV2
TGTTGGAAcCCTGGaTGCTGAGAaTTTtAgACTTTCTGTGCTGacAGGCACtGACCCcCARGAGAaCACTGCAtTTGACCTGAGGCcgTGGAGAAggCTTCCAAAATtGAaTgatAGcACTGGGATTgtGGGTGTGgAGtTTGgtTAGAAGTGTGTAAtATCACAGGGTGGaAAACTTAGAGTTTaaGGtTTTAGAATAtAGtAATAtATaTaaAGCAAGATGGAGGTTTTAGGGcgGaGgCtGGTccTtCTTCttcaCCTtCTTCTtCATGGGTTTGGGTGGTtTTgTGTAATTGGAcAgAAAAGTCcgCAtTGcgGgcttcgaGtGaTcaGTTATTGGGTTAAAAGTgAAAATAATTTAGGTGTCATTTCTTAATTGGAtAGTTTAgCCTTAAAAGaCCTTGTAgagAgAGAtAgttggCcatTTTgTascTTGtTagTgaAatgCTGcAGAACTCAcggcTGTGaGaCTGTaACAtaGATAAGAAatAATAAACAyCTGAGTCtgAACAcGAAatacCaTCTCaagtgCcTTcAATCCcgACCctGACAGAggtAGAaAaaaaagccgAgAAccgaca
>TguLTRL4b-b_Ucy#LTR/ERV3
TGTatTGGgTTTGcATGGccaGgTTtTggTAGcgggGggGcTAcAggggTGgcTTCTgTGAGAAGCTGCcAGAAGcTTcccccaTGtccagCAgaGCCAATgCCaGccgGCTCCAggAtgGAcccgctgcTGGCcAAGGCcGaGCCaAtcAGagacgGTgGcAAcgCCTCTGtGATAAcatAtTTaAGAAcgaaaaAaaaaagttattgcacagwtgtAAtTGcaGCCAGAGAAgAgcgGAGTGAGAAtATGTGAGAGaAACAgCtCTGCAGACAcCaAGGTCAGTGcAGAAGGAGGGGCAGGAGGTGCTCCAGGcaCcagAGCtGAGATTCCCCTGCAGCCCgTGGTgCAGCcCATGGtGAgGCAGCTGTgCcCCTGCAGCCCgTGGaGgtcCAcgGGGatGCAGAGATCCgCCTGCAGCCCgTGGAGGacCCCAcaCcAGaGCAGGTGGaTGCCcgagaGgaGgcTGTGAccCtgTGGGAggCCcgtgctggagcagggTcCTggcagggacctgcggacccgtggaGAgaggagccCgcgctggagcaggttTcctggcgggacttgtgaccccacgggggacCCacgctGgAgCAGccTgttccTGaaGgacTgcAccccgcggraaAgkgacCcacgctgcAgCAgtttgtggagaaCtgtaGcccgTgggAtgGacTcatgtTggAgaAGTTcatggAgaacTgtcTcCtgTGGGAgGgacccCacgctggAgCAGGggAaggacTCcTCTCCCTGAGcAGcgGcAGAAacaAcgtGtGATgAACTGACcaTAAccCCcATTCcctgtctCcCTgcaCtGctGgggggAGgAGgTaGAgccgggaaggAgGGAGgggTGgGgggAAggtgTTtTtAaagttttattttacTTcTcATTAtcCTgCTCTGATTTtgtTaGtAAtAaATTcAatTaATaTCcccaagttgAgtcTgtTTTgcccgTgacggTAtttggTGaGtgATctCTcCcgGtccTTATCTcaACccacgAaccttTcgtTatatTtTctcTcccccgtccagcTgcgGAggggagtgAtagAgcgGcTtTggtggGyacctggcaTccggcCagggtcaAcccaccaca
>TguLTR6a_Ucy#LTR/ERV3
TgtCCTGgTTccaGCCAgGAcagggTtaaTTTtTgCAGtAgccaggAGggggcgTggCtAgGACccggaggTTATTCTaTaccACCTCAcaTcATTgccgggggcggGGgaAagggttycyTtccgggaagaaggggttccttccggttgagkaAgcgtggcggaggaagggtcgggtgttcggggttttccgcggtgAgcatttgcgtgcgaAtcatTctcTtTcTTGTACccTcTgtyAtTAaTATTGTTgCTGTTACTGTTcgTTTTCTTATCTCATTGCTGTTTCCAGTAAATTGTTCTTATCTCAAcCcgTGATCTTTaCCTTTTGTGCCTCCAgTTCtCctcTCCAkcccgCcgcaGGggggAGgggggaggggaaggGGgAGcGAgcGAGcggcgCgtGGTTTGgagagTcTcAgTGGGAgCACTaAAtTGggGAatacCAtTCCTAAACCAtaACA
>TguLTRL3b1_Ucy#LTR/ERV3
tGtGAAAAATgCgTAtTTtAtgAtTGGCTTTTcgCAAATattacAATgAaTATTAtAtgTGTAATgTTAgAaAgTtaTGcTgTaTTAaTTCTCTtaAgtAGTGTgTTAAATatAGTTTTAggtTacAACAtAATgtTaaAAtAgAaActcTgtaTgtaggagdattTTTTactagctcaAGgaAtgAGatAaTCaaaaacTcttcAcacagagAacacataAaCttccacagaaaAagagtTtctgccTYcttAtcagAAgagacWaAttTcTTcaRcCcTctctcagtCTttatGgaaCcatcRGGATtAAggGaagaAgttGACAaaaaccAgaaaagtTctTaaTTTgcaWRgAATtTATGCATcAcaTgaRagAtaTATGAATAtGCAACagGcTaTTgcTTTtAaggTtattCCtTTGTtCaCAAGgcATGCTTttcgTgaCttAgTGtCcgAgagcatccggAcgtcCgTaATTCTTTGctTTttAttgtcttgTaatTGtCCTAACTCTaAatTTTatTACTctAattgTAtTActatTTTTaTaACcaTTTtaTTattattAAACTTTTAAaAttttaAaAACCAAGTGaTTGGcgTTTTtCaCA
>CR1-E1_Ucy#LINE/CR1
gctggagcccctctgctctggagccaggctgggagagctgggggtgttcAtccggagaagagaAggcTccagGGAgagCTcaGAGcCcCTTCCAGagCCtaAagGGGCTCCAgGAGAGCTGGAGAGGGACTtgGGACAAGGgATGGAGGGACAGGACAcaGGGaAtgGctTCCCACTGCCAGAGGGCAGGGaTgGATGGGAtaTTGGGAAGGAATTstTccCTGtGAGGGTGGggAGGCCCTGGCAcAGggTgCCCAGAGaAGCTGTGGCTGCCCCTGGATCCCTGGAAGTGTCCAAGGCCAGGtTGGACaGGGCTTGGAGCAaCCTGGGAcAGTGGAAGGTGTCCCTGCCCATGGCAGGGGgTGGaAcggGATGagCTTTAAGGTCCCTTCCAACCCAAACCATTCtatGAtTCtgtg
>CR1-X1c_Ucy#LINE/CR1
gctgacaggaggaaaagtgccagcaaawcytcagttctbgacgtgaggagagcagacttcaggctgctcagggaattagtgagtaaagtcccctgggaaaatgcttttgcaggtgccvggatccathagtbctggtbactttttaaacatcacctcctaagggcacaggagcaggcaattccyaaatgccagaagtbaagcagataaggcagaaggccggcttggctgaataggaatcttctcttggaadtaaggcaaaaaaggaaggtatacgcccagtggaagcaaggtcaggtgacatgggaagaacacagagatgttgcttgccaccgtagggavaaaattcatgcggvcaaagcbcagctgcggttgaagstgacagaactgtgggggabaataaaaagagtttttacaaatatattaatggcaaaargcagcgtaaaaataacatcggcccgttacaggatgaggatggtcacctcacgaacagggacatggacaaggcagaggtgtttaayrcattctttacctctgtcttcaacacgggtgamagaccaarggggtctcagtgccctgagctgaaaaatcatggctgcgagaataatcaactcccagtcgaccctgaaattgtgcgggatctgctgctccagctggatccctacaAatctaTggggcctgAtgggaTtcatctaagAatcctcAaagagctggyTGataTcatcgTaaaacctctctcgatgatttttgagcggtcttgggaattcagagcgctcccagctgactggaaactgrcgaacgttgtcccgattttcaakaaggtaagaaggaggaccccggaaactacaggcccgtcagtctcacttcagtgcctggtaaaattatggagaagattaTTctGgGAggtattgaaaaacacctgaaggAcAacgcagTcatcggtcacagccAgcacggctTcgtGagaggaaagtcccgcttatcaaacctgAtTTcctTTtaTgacaaggTAacccAcctAGcTgAtcAaGggAAGCcAgtTgaTgtaaTctTTtTgGATttCAGtaaAGCtTttgaTaccgTctcTCAcAggATCCtTCcggACaAAAcGTCCAGCaCaCaGCTGGATAAACACATcgTGcgATGGgTGAGCAaCTGGCTCAcgGGTcAGgCACAAAGGGTTAcAGTGAATGGGGTGACATCAGACTGGtGACCTGTCACTaGTGGGGTTCcgCAGGGCTCCATCCTcgGCCCTGTGCTCTTCAACATCTTCATaAAcgACTTGGAcgcaGgACTGgAAGGGAtAcTgaGcAagTTtgCAGAcgATACAAAACTGGGAGGAGCTGTTGACTCCCTcgAaGGCAGGgAGGCCCTGCAGAGAGACCtcgACAAAcgAGAGggCTGGGCAATCACCAaccatATGAAgTTCAAcaagGgaAAGTGCcGGATTCTGCACCTGGGATGGGGCAaCCCTGGaTGTAcggaCAGaCTGGGGAATGAGAtgCTgGAaAGCAGtgCCacgGAAAGGgAcCTGGGggTCCTGGTcgaTGgCAAGtTGAAcaTGaGcCAGCAGTGCCCTGGCAGCCAGGAGGGCCAaCCcTGTCCTgGGGgGCATCAGGCaCAGCATcgCCAGCcgGGCAAGGGAGGGGATTGTCCcgCTCTGCTCTGCaCTGGGGCaGCCTCACCTCgAGTgcTGgGGGCAGTTTTGGGtgCCaCAATaTAAgAAaGAtATtAAgCTaTtAGAgAGTGTCCAAAgGAggGCaAcaAaGATGGTGAAGGGCCTTGAGGGGAAGCcgTgTGAGGAGcgGCTGAGGtCACTTGGTCTGTTCAGCCTGGagaaAGGAGACTGAGGgGAgACCTCAcTGCAGTTACAaCTTCCTcgTGAGGGGAAGAGGAgGGgCAGgCACTGAtctcttCtCTgTggtgaaCAGTGAcAGGACCcgAGGGAATGGcCTGAAgtTGTGTCAGGGGAGGTTTAGGTTGGATATTAggaaAAGgtTcTTcACCCAGAGGGTGGyTGGGCACTGGAACAgGcTCCCCAGGGAAGTGGTCACAGCAccAGCCTGaCAGAGtTCAAGaAgcgtTTGGACAATGCTCTcAGGCACATGGTGTGAcTctTGGggatgGTgCTGTgcAGGgcCAGGAGtTGGACTtgATGATcCTTgTGgGTCCCTTCcAACTCAGcgTATTCTgTGATTCTg
>CR1-X1a_Ucy#LINE/CR1
atttttgagcggtcttgggaaaccagagaggtcccagctgactggaagctrgcaaatattgtcccgattktcaagaagggcaagaaggaggaccccgaaactacaggcctgtcagtctcacttcagtgcctggtaaagttatggagaagattattctgggaggtaytgaaaaacacctgaaagacaacgcagtcattggtcacagccagcacggcttcatgagaggraagtcctgcttattmaacctgatttccttttatgacaaggtaacccacctagttgatcaagggaagccggytgatgtaatctttttggatttcagtaaagytttcgatactgtctctcacaggatccttctggacaaaacgtccagctcacagctggataaacacatcatgggatgggtgagcagctggctcacgggtcrggcacaaagggttacagtgaatggggcgacatcagactggggacccgtcactggtggggttccacagggctccatcctcggccctgtgctcttcaacatcttcataaatgacttggacgcaggactggAAGGgATacTaAgcAagTTtgcagaTgAtACaaAAcTGGGAGGAGCTGTTGAcTCCCTcgAgGGCAGgGAGGCCCTGCAGAGAGAcCTcaACAAATcAGAGggcTGGGCAATCACCAaCcgtATGAAGTTcAACAaGGGaAAGTgCcGGATTCTGCACCTGGGATGGGGCAaCCCTGGATGTACgGACAGACTGGGgAATGAGAGGCTGGAgAGCAGTGCCATGGAAAGGGaCCTGGGGgTcCTGGTccgTGGCAAGTTGAACATGAGcCAGCAGTGCCCTGGCAGCCAGGAGGGCCAAccCTGTCCTGGGGgCATCAGGcACAGCAtggcCAGCTGGGCAAGGGAGGGGATTGTCCTGCTCTGCTCTGcaCTGGGGcaGCCTCACCTCgAgTGCtgggGGCAgTTtTGGgTgccaCaAtatAaaAAAgayaTtaAactattaGAgAGtgtCCAaAGGagggccacgagGatggtGAAGggcCTtGAggggaagccatatgaggagcagctgaggtcactTggtcTGTTCagCcTGgaGaagagGagactgAggggAgacctCAtTGcAgttaCAacTTccTtgtGAGgGGAAGAGGAGGGgCAGGcACTgATCTCTtctcTgtggTGaccAgtGACAGgAcccgAGgGAAtgGCCTGAAGtTGtGtcgGgGgaggTTtAGGtTggatATtAGgaAaAggTTctTcaccCAgAggGTggtTGggCAcTGgaAcAggcTCCCCAggGaAgtGgTCaCAGCACCAagcctGacagagtTCAAGAAgtgTTTGgACaAtgctCTCAgGCACAtGGtGtGACtCttggggattGttctgTgcAgggccggGAgcTGgActcgaTgatccTtgTGggTcCCTTCCAACTCagcttATTCTgTg
>UcyLTRK2#LTR/ERV2
tAaTGtTTTtTCTcTTcgAGCCaGGTCTtATAAGCTCTCAgAGAcAAgCATtAtACCCTTGATAGCTCAGCTACCTCAGGTGGCATAAAAGtAGCAGGATGGCTCCTGTGACAGTGTTGGAAACAAAAAGTTTTAATAAAAGGCAAAATAAAAAAGCTCTTTACAGAGAAAAaCcgAGcCAGGGCAAGAGGTTCTTGCTCCTGCTAAAACACTTCACAAAAGCgATTTACTTCTTTTGTTCTCTTctTTTTCTAGTGAATTGCTTAGGcgGGACTTTTTGGCTcCTGTCCAATTaGCTATCCTTAAGTTTGAGGTGAAGTCCCCAAGGTCCTATGAGGTGTCTTTTAACCAAATTGAGGAGAGAAACTTCTGGGCTTTTtTCCTTTTTAAGGRGACAAAGgGTAACTTGTTTACTCcaTCAACAGGGGGCACATTCCTACA
>fAlbLTR1_Ucy#LTR/ERV1
TGATGccgtTTtGGtTTTgCcTTTTTTTCTTTTATaTGTTcTCTgTATTCTTcaCACATATATTTGTAaCTCTGTcaCCTATTGTATTAGTagCTAGTTTTCCCAGTAcTTTTCCATGGCCTTTCCCTAgGCAGAAAGACAAAACAAATTCCAGAGCTCCAAGCCCcgGGrGGTACAAGGCCCCagTgCTaTCTTGGTTCTTCCTGGGAAcCAAGGccgAGAACAACTCTTcgAGATACAtTtTCATGGACAAAGTACAGCtaGTGCcgAaGgGgGGgCTCCAGAGAAGGGGCTTGACctGGGGGGGAATTGCATCACCACTTGTCCTCCTAAtTGGTGCTTTTTATCAATTATGCTAATTTCCTAAAACCTATAAAaATGTACTcAcCCCTGgggggGTGGGCTTTTGTGGACATCTTTCCATAACTGCccCTGAAGGCCTTCAAATAAAGATCCcCTTTTATATTACCTCCTTACTAAAATTATCTcgAGTTTCATTTCCAGGTTGGgAAAAAGGCAAcA
>UcyLTR2#LTR/ERV1
TGTGATAGATGAgTAATGcgATGGTTGACTCTCACAATTAAAAGGCAAATATCATGTATATATGTTAaGAgAAGTTTTATAGATTTATAGTTaTGTTTTACCCCCctTGtGTTGTTATCAgGGGacgGCCTGGGTTTGGGACATTTGGGAGGGTcGGcTtGTtACTaTGGCAaCAcCTGACCtCCAATCAaGATTTaAGGAAGTGAtCTCCACCACTGGACAGcgAAGAAGGAGTCgATGGACAGAACTTTGGGAgGGGCTAAAGGGTTAAAAGGtgAAACCTCCATTGTGTGGaTGAGCACATGGTGGGgAAAATCCTcTGCTCCcGGcgCTgTAATATTTTCTCTATTCAGTCTTCTGTTGTATTTTTGATAAGGTTTtAatAAaCcTTtTAAATTTTTGgAAGTGAGtAtCATTTCTCACA
>UcyLTRK3#LTR/ERV2
TGTGGTAGTCTGTTATTTTACAGTTtGTTCTTCTGTAGTATGTTTTAATATTCCTTGTTATAAGTTTGTAATGGTTcgTTCTaTGTACCCCATTTGGCTTCCCTAATGGTTCAGTCCTGAGTTGTTTACCACAGTTTTCCCCgCCAAAATGTaTGTCAATCCACtTGTCAATCCgCCTGTATaCCTCCCTTGTTcCCTTGTCTTACCCCTGTCTGTCAAAGATAgCACgCTCCTTTGgTTCTGGAGTGTTCCCTGTCTYTCATCCCTTCCTCgAAGCAGAATTGGATTGTgAGGTTTGCTCCCTCCCCgTGTTGGCTTCTatTGGGGAGCCCTTACCCTGCACCCCTCCCCTAATGcCCTCCTaTTGgTCAaAGGTTGTGTCCTCCCCGTGTTCCCyCTAcCCTTTAAAAGtAGcCCCTTCagGTTCAGATTTGTCACTTGCTCTGCCCCaCTTcGrgATTAAAtCctTGgAGACTCAGACAAGtGTCCTTCCCTtATTCCTgTGCCTCgGTTTCCcCgTGCTCTGTCcCTGCTGcGCTCCCCACGCCGCAGCGATCaCCGCcACCCGCAcCaGgCtCGGCAcAGACTCGGGGcGGCCgCTCGGtGTCTGCCCTGCGGCCACcAgcGGGACAGccggCcGGGAaCCTCCgTCCCGTGGCcgctGAGAGCCAGaCgCA
>UcyLTR1#LTR/ERV1
TGTTGgAAAttAtACaAAgTTTAAaatTTtTTtaTaTAAcTTtAGTCAGttTtgtTcgCCTTTGCCccgGgGgAAGGgAaTTgAaGTTTcTTTTCAaaGgAcTgTTcCAcCAstcgAGGyCTgATgagcTtAACATcTCAaCAGACTGGgagtAGcacAgaAGAtacacAAAagaTAAcaaCCATcAAcGAaCgTCAACTCCAAACAtcgCccCTggcatgGtcggaGACACCTGGtccgGgAAArgAgAgAtAagAATGAgaAccTAATTAaCATcgrAGGcaAAGaaATCcgtAAcCAATAGGAAACCAAATACTAAGAaCTgcgcAAcTTGGGACCAATGAACAttgAACCAATGAATTTCTaTGgGTTTTGACTgTATaAAgTATcTGAAAAATCtagTAAAAtTCaTGTGTcATGGAATGATTTTCTCTGCACaACCtGGGCtATgTGTGGATGAAATtATTTCTGTTGCACgTCCTGGCCAGAATAAAGTAATGCCTTGATTCTCTAACaCTAAAAATGTTGTTGgAGaGTTTTTgtTTTtCCcgCAGTTTtgGTGACA
>CR1-YB1_Ucy#LINE/CR1
gagccagcagtgtgbccttgtggccaagaAGGCCAaTGGGATCCTGGGGTgCATcAGGAAGAGagTTGCCAGCAGGTCGAGGGAGGTGATCCTGCCCCTCTgCTCaGCCCTGGtgAGgCACATCTGgAGttCTGTGTCCAGTTCTGgGCTcCTCAGgACtgGAGaGAcATGGAGcTCCTGGAGccaGTgCAGCAGacaatgAcAAAGaTGaTTAAGGGACTGGAgCAtCcCTCTtAgGAAAGGCTGAGGGAGcTgGgccTgTtcaGcCTccAGAAGAGAygACtGAGaGgggAccTCAtCAATgtctgTaAGTATCTgAAGGGrgGTGtCArgrgGaTgGAgcCaGGCTCtgCTCAgTGGTGCcGAGCAAtaGGACAAGAGaCAATGGGCAGAaACTGATGCtCaagAAaTTCcaCCTgAAcATGAGGAAcAAcTTCTTTACTgTGcaGGTGACcgaGCACTGGAACAGAtTGCCCAGAGAkGstGTGGtGTCTCCCTCACTGGAGATAtTCaAgAaCcaTCTaGACACAaTCCTGTGcCATGTGCtcTGGgaTgACcCTGCTTgAGcaGGgAGGTcgGACCAGATGAcCCAcTGtGGTcCCTTCCAacccAcCCAgTCTGTGATTCTGTG
>Tgu_rep3-L_Ucy#LTR/ERV3
TgTgAGAgACTGaAATgtTaTggTtaATGGCTTAaAcATTgtTaTgAaggactTTTTgCCCATTATGgCAAAACTGTATAaAGaAGCTGcgaCCACcgAAGCccACCCcTCCCTgAataTGCCTCctGactGGAaCtttgGACtgtGAgTTaagccgcCTaagggaacttgagataAGATaAAgGtGAcACtrTTgTyCaaTtATCTCAGGtcTaGGGAgAAgtAAACaAGGCTgAGGGAGAagaAtgtatcCaCAAGAAAGCCAAACCCAGcAGCTGTcCTGAAaATCAgCtCTggctGggTTcgggGTgGggGAggCCAtaGcCCAcAGactCatctgcTGagGCCAGGTTTGCAcAcActcCcCccaaaccaagGggggaggaGgagAgTTTTgGGtGtgTGgcgtAACctCtggTcAGAgGcAgTGaACAcCCatcCTcCCTtAcACaAActggCtcAGtTgtaaAaCCCcCaacCCcggGaAGGccACatccAcggGACATtcacgtGagagGCAgctgAGggggtgtcataatccatCAAAgAccCccAAAgcgctccccggactcattcCTgaGGccttgcAccagagcactgcacgtgacgcaaagtgatgcacagatccagaGtCtgttGcaagAgActgTgtcAAacttgcccccccccaggggaggtacctgggcaTTcCcAcCTggcccgAacgtaTattaatccAtcgaAcTctgtgttttgggggaccctcaccaccaagaagaccagawggagaggatcaacaggAcgccgttgggAtccacagagtggtgatattttcttctgtctctcTgtcActCtctttctctccccccacctcttttctatttctttcttctctctctctctctcacatttactattaaaTaAAAtccaTactattGacTttggcAtatggtctcgtttgcgccttaattcgggcagaggcatctctctaataattttAAtaaccggAtcaTaaca
>UcyLTRK4#LTR/ERV2
TAAAAATGcgGGTGTTGGAGTAGTGGTTGCTGCTGCCTATAAtCTGTCCCCaaCAAGCCTCTCCTGTgGAAAAGCAAGtTGAGaTAACCTTCAGGCAAcGCAGTCAGACCCTCACTCAACACTCACcgCAGCTGGCTCAGCgATAGAGGCAAGAAAGGCTCTTTTTGCAGGGTTTTATTCCAGcgaAGGATATCACATGTGGCTGAAGGGAACCCAGcgAGGtAAAAGAGaacgACCAcgTGGAGaAGRCAGCTTAAGAAGGGGAAGGGGTgGGGGGCgGAGCTAAGGGCTGGGCAGAGGGGTTTGGTCTCCAGGGaAAGGGGGGTGGCCACCAGGGATACCAATCCAGTGAGGGGACAGGGAAAGGAGAAaCCAGGGGAAGTTACACAGGgGAAGTTGaCACAGAAGTCCAtaTGGGAGtCTGtTTTTcCCCCCAGGAGGACTGACTCTATGGTgAGTAGTTACTGCCgTTGCCAGGGCCgAGGACTTGGGAATTGACcGAGGTGGGAGAGTTCATGGGATGCTACA
>UcyLTRK10#LTR/ERV2
TGTTGTGGTgTGTTTTGCTTTGAATCCATGTTTGCCCCCTGTTCTCCTCCCTAATCCCCTCCCTTtCCCAGtTGCCAATTTTCCCAAGCCCTTCCCTAACCTCCTCCCTTCCAAGtTGTCAATCCTCCCTATCCCTACCCCTTTCTCCAGAGAGTTCTGTGTCTGTCTTGTTGCCCTCGACACCCCATTtGTTACTTTGTATTATTcCCCcgCCCcaTTTTCCCTGAtAGGCTCATAAGCTATTTGCCCCACCTTATACTCCTCtCTTACCATATCCTCATTGGtTCACTTTCCTACACCCCTaCTCCTGAGcTGCTGTATAAAAACTTCTGTTCACccCccCCCCAGTCtTGTCTGGGAGCCCAGGAATAAATCCATCTTGTtCcgCCCCAAGcCCCGTGtCATcGCTGTCTGTCCCTGCgctggaCCTGCCGATAACTGGGaATTGCAGaGCTCGCAgGGGgACaGTCGCGcCCCTGCCGCAGCcGCCCaGCACgCgcgcGcGCTGCAACA
>UcyLTRK5#LTR/ERV2
tgccaCTGcctaCcaGAgCccaggCTAgcTCTttgatgttccgGwgCAGTgaCaAgaGtgGgGAACTGccctGGCTGGGgTraaGcCAwgGgCAGAAccTTAGAGCTatcacagCtCtAacccgagaagCgGtgctCCaaggcggcgcGgcagggactgggtaAAGAaGgcAGAGgAGActCTCcaGtcttgAAgtTCCAAcccatTTatTgaagcggaagaggtcaggatacaggaagaamcaagggtgaAgggatcagagccAragAgAGCCccgAGCAcctCtgtGCacgGGaTTtTAAagtatcacAAAaCAGGGGGTGGAtACaAcargacAgCCAATaGGGaAAcActtgaGGtggrgTTTcgGGataacAaCcaAtCAGGatAgGGGGaGGAGAgAGgrcTCaGtTgGGGATTGGttcaGGggrTGAgtGacAGGGAAcgTTCcaGAAcaaggggcagggttgccttgacaggcagggcagAAGGGGCAGGGTTGCCTTGACAGGCAGGGAAGgGTCTGGAAcAAgGGGAGGGGAtAcCTtGAGGGACAGcTgGAAGGGagGGcACAACTtAGGaagaaACCAActtggggAAAaCaTGGgGGatAACagAAtawaCCATTtAACAAtcaacttaataaAACTtaATaAAATaAACACgaACcgCAAcA
>TguERVK10a5_LTR_Ucy#LTR/ERV2
TGTGGAGTTGTGTTACACTGTATATCCCCTCATAATGGTTTGTTCCtCCATATTCCCCTTTTTTGTATCCCTTTGGTtCATCCCAGCTTTCCCATCAGTACCTGTGTtCCCATCAAACCCCAAAATCtCTGACTCATCCCCCTGTCTCCTCCCAGGTGAcGTGTCCATCACCTCGTGACCCTTCCCCTTTGTCCAGAGCCTTCTGtCAGGGTCACcAGGTAACTGGRCCCTGGCCTtGGGCCaCTCCCCcACCCCCTCCTCAGTGGTCACcCTGAGGCCTtGcCCCCAGAGAGCCgCTCCCaTGTCCTTCCCCaTcGGCTGCTCGGGGTTCCcgCCCCCCcgTACCTGGCTGCTCCaGGtGgAatctctCTCTCTTgCTCTGGAcGtCCTTCGGGTTagGATGtGGCCTGGGATCTCTCCgGGCCctCATTAAACTtcGGAAtTaATCCAGAGGAgGAGCGCCTCtTTCCTTTGCTTGTGGGACcAGCTCGTCTTTGGACTCACGAGGGGCccCTCtAAGCCCCCCGGGATCCAacAaAAGaTCCtTCCCTCTGCtCGaCTYGCCCCtCTGCCCAGCTGGCCGGGGcCCACaGGGGACTaaaCCCCgTGGATTcGAGGGcGAGAcGCAGCA
>TguERVK10c_LTR_Ucy#LTR/ERV2
TGTGGAGTTGTGTTTTTATGTTTTATGTATTTTCgTTaTTGTAATGGTTcgTTCTtATGTACCCCCCTGTATTCCCTTTGGTTYATCCCcGAGTTTTCCCGCCTTCCCTCATGTGTCAGTCCWCCCcgAAGTTGCTGARTCATTCCCCTGTCCCCTCCCAGGTGCCTTGTCCGTCACTCGGCGTCCCATCCCATCTATCTGGAAGCTTCCACAAAGGGCGTCGGGTGATTGGACgAGGGCCTGGGGTCCCTCCCCTGTCTCTCCCTAAYTGGTCWCCCTAAATGTCTATCCCYGAGAGAGCCACACCCTTGaYTKTCCCcATTGGCTGGTTGGGTTYCCCCTCCCTCcGTATAAAAGTTGCTGTTCYKCTGTTACWTTTGCTCTATCTcGCTGGAGCTGYTTCAGTTTRGSTGGTTTCTGRGGRTCYCCCTCAGAGCYtCAATAAAcTGGGATYTATCCCCgAGRTAGAGACGCCTCYTCATTGCcGTCAGGMTCWGCcGCcGCTTCAACCCACGAAGGCACTTCCCAAAGCCCGCAAGGGTCCAGCGGGGAGTGCCTCTTGCTGCCCACTCCGCCCCTGGTGRAGCTAGCCGGGGCTGAGTTGTKGGTCAtCTGCAgACATCTGGGGACGGAGCGCGGCA
>UcyLTRK6#LTR/ERV2
trtcAtTgtCaCtgCttttAaTGAAGGGaTGGGaCtAtttTtgGGCTAagAAcGATTTATTGCTCAGATaAACATCAGTCTCAGAGGCcGTGAGATTtTAGAgGAgCAAgCAgTcGGCCATAGCTCAaAgTAGTCACAAGTKCTTcgTTACgAGGCAATATAGAACTTTCTAAyCCAATaGAcAGtTGCCACAgagTTTATTTTGCTTTTCTAACCtATCACCTTTACTTAcTTCTgCTGCACTGtgGATAcTTTTaTCCAATGGCTtCTgTCtCACaTgCACACAWATGCTTCTgTTAtAaCTTCTAAACTtTaGCTtACTCtAtACAACCACAcCCCTACATTATAAACCCTTCACCATCTTATCagTaCAGTTTCTCaCTTACTTAAGGCATATTCTTaCTTACAACTgTAGAAACAtAAGTTTATgATTTTTCTGCTTAATGTCTGTGTAtTgTATTTTTACATCAaTCCAAGCTTCTTCCAAGGCTGCAGATCAAACcCttCaGTGTCTGTgGAAGTTTCTgTtTTTCcgaTTCCCACA
>UcyLTRK7#LTR/ERV2
TGTAGATACCGTGCAGGCACGGTGAGAAGGGTTTCTTGGCAgAGGCTTTGGGAAAATCGaAAGCTGAGAAAATATGCATTTCTGTATTACCCTTTGTTCgTtTCTGTATGCCCCATTGTTCTAGAAAGTTAGGTTCAGCACTTTACaGTaACTTCTCTCTCcCCACCCCTGAAGTATTCCCATaGGctCcGAAcCctGGgGTGATTCTGATGcACCtTcGCCGGACAGTCtCTCTATTGTTTAGcCCTTATCTCTTAACTTTGCTGTATAAGAACTGTATCTGGGCGACAGCCCTcGTCTTTTCgCCTCGCACCGTTCGGAAAAtACAACCTCTCTGGACyATAGGCGAAtTGACCAaatctcTagTCTCTTTGYCtCGgTYCCTTGCgGCGagGGGCtGccGtGGcCGCTCGgAGCgcGCCAAACCCACACACGCCGCCCgGCCAGCCCGGgGcGGCGGGACTGTCGCTACtcCCCGGCGCCGGtGGGGCaGCTAGCCgGAcGGGTCCCGGGGcgCgGGGGAGGACcGCGGGGAGCAGCCGTGAGGGGCTgaCCCcGGGGaaAGagAmaCGaca
>UcyLTR_Lurtz#LTR/ERV
TGTTGGGTtctGTtaTaagaTCTGTTATAAGTTCTGttaTAAGTTCTATGTACCAAGTTAtAGTTgGTTGTAccccGTTTCCCCTCTTTTCCTGAAATrGTTTCTCCCAaGGTtTTCCCGCTTTTCCCCAATGTCAATCTTCCCAAAACCTGCTGAATtACCCCttTATCCCCTCCTAAGCCCCTTGTCCGTCACTCGATGGCTCTACCCtAAGATCTAGAACCTTCTCCTCAGGGCaTCGAGTGACTGGACGGGGrCCCGArAtTCCACCCCAatCCATGcCcTATTGGCCCcTTTCCAAcATCCCTCaTACCGAGAGCCACCCCcCGTTGTTCCCtATTGGTTGTaATTtTCCCCACCCATACGGTTTATAATTGGCTGCAAacGGCAGTTActcGCTCTCGCAGGCTGGTTCCCTTCAGGCTTCTTTGGGTCCCTGTGGGTCGCAATAAAGCTTGGATTTATACCCCCTTcGAGAGACTCTCCGTtATTTCGGCTGCGGATTTCGTGGAGACCTCaGATCACAGCgAACCCCATCCCACTCACCCTTTAAGAGAGTGGTTGGACCGTgGAGAGAGAGAAGCgCCGCgAAAAgcCGCTTCCCTTTCCTCGCCCCGTGCCGAGCTAGCCGGGGACGAGACGGTGGCATTGGGGCgAGGATCtCTaCA
>UcyLTRK8#LTR/ERV2
TaTgGGAatAAATCACAcagACTCCATTTTCTTCATGGTGGAAAAAGCCCatTCtTTATTCACATAAcTCcTTTTTATaCAGTTTTACAGACCTcgTGTGgGACTCCAaTTGGTCAGtAGCTTTCTTGCCAaTTACTTTATTGGTTAgTAACAAgTTgTTATtCTGTATTGAtTGGTCACTCAAACcCccgGtGTgtAcgTGCAGGaAAAGTTGTTTGTGAGAGAtAGTTTTcATTTTTcTATCTAAcgGTGTAAAAAcAGTTTATAcAGGTgcTgGTTGtTTTTcACCCAGGAATAGATTGTTATGtTAAcGAAcTGCTCaCAcCAGGATTGCTTTCACATGGGAACtTGCAAAgtGCTaGCTTGaCAAGGCCAgCCAcTGATTttAGGAGAGCAGGCtTGATTTTaTGAAGCCTTTCTTTATgATTTTtCTACCTTACTgCAACA
>TguERVL2a1_LTR-La_Ucy#LTR/ERV3
TGTCTTAGGtTGgAAatgGGGGTGTGTaTTCTaTcgCCATCTGTCAGAGcTGGGGCAGTTcTCcgCTGttCAtgGGGCAGttTTTTCTTTATCTCTCCCACAGCCAATCCTCCCTCCAGGAGATCtcttctgttcatgggccattaattattaattaTCTtCTGTTCATGGCCAcTGAGTGTCCCTGCATGGCTGAGAAAATTCCATCATCCATGGGGAGATGCTccGCCCAGGGGAGGAGCCgAGCATTCCTACCTGGATCCAATCTGACCTGGGAACAgCACAGCAGCCTTTGCCCCCTGCATTCCCAGAGGAGCAGCTTTCTtCCCaCTGCATTCCCAGAGGAGCAGCTTTCTtCCCaCTGCATTCCCAGAGGAGCCCAGGCCCATCTCCCCCAGCCCTGGAGCTCCAGAGGAAAACTCCCCCCTTGTGCAGGATCCTGCTCCAGCAGAAGCACAGCTGGCACTGCAGGAGGGCTGAGCCCCCATGGGATGGGGCTGCTGCCACCTCCCTGACCCACAGGGcGcCAGGGCtgcTCTGACTCTGgCAgcGttttttTgTTTGTACTATTGCATTTgTATTTTTAaTTTTCCTAgTAAAGAACTGTTATTCCTAtTCCCATATCTTTGCCTGAGAGCCCCTTAATTTCAAAATTATAATAATTcgGAGGGAGGGGGTTTaCATTTTCCATTTCAgGGgAGGCTCCTGCCTTCCTTAGCAGACACCTGgCTtTTCAAACCAAGACA
>UcyLTRL1#LTR/ERV3
TGaAATGAaCAgGGcTtAtGcCTTTATTAATGTTcAGcTCTTTATTAAAaaGAttAGCTgGGcaGGgggctcgACAcgGAGCTcgCCCCcgCTGcTGTAgCTTTtcCgGTAGCCgAAGGGGGAGAAGgCcTGCaGAGTCcgTccCTGAAgTCTCcGTGGCACaCtGGTAGCcgGgGGTGAAGAGGTGTGCAGTCTGTAtCTGAAGTCCCGATCAGCAGAccgTCctCTCTCcTTTcCTCcTGgCaCActggTaGCcgaAGGgTGAGGGGATGtGCaGagcCaGcTGCcgAaGTCCAGCAGCAGCTgTCCCCTCTCCTTCCCTCCTGGTAACACCAGGAAGAGCTgcTyCTgTGTTCCTGCTTCCCACAGCCCAGTCCAGTCtGGTcCTCTGtAGGctATGGTGaCAGGTcAGACATAgACTaGGGATGTGGTTCCCTTTTCCCCAaCCAGagCACCCATCCAGCCCCCTCCACTGTGCCCAGtctTCCATTTAGGGGTGTTTTCgTCCCCAAAAcCcCCTCCCATGATTCcACTGGTtTCTCTATTTTGCATCCCAGTCCTAGAATGGCAGTGTGGGTGGGGGTGTAGGTGATTcCCAGGAGCAATTAGCTAATTAACATTTCAATGTtAGTACTTAGCTCAAGCCaaaGtGtcCCAGcAAGGCTgTTTTGTTCATAACA
>UcyLTRK9#LTR/ERV2
TGTGGGAGGATGGATTGTRaGAGAATAGAGATAGTGCTGAAGGCAATCTcgCCCCTGAGGAGTTGCAGCTGTACTAATTACCAAAGAGTAGGAACAGCCcTGCCcTTAATAGGtCACAGCTGTGTCCAgTAAGGATGGGTGTTATAAAAGAGTGGGTTAGCTGGTcGAGAgGAGAGTTGGaGTCaGTTGGCTGTGCTgctGTGAGGAGcAAGGGTCAGGTggTtGTGCTAGGGACAGtAAGGGTTAGtttGTgcTGcTAGGGACAGaAAGGGTcAGGtgGTtgTGaTAGGGACAGGaAGAAGTCAGCCAGCcgTGtgGAAGAAAGAGAAAAGGAGTCAGTGtTGcGAGGAGCTGCCcgTGAGAACTCACAGAGAGAAGGTATGAAAGTcTTACAGTAAGATaATAAACTgAcgGTGACAgTCAGTTCCCATCCACcGTtGATTGGTGCCAAGCACcGAtgCCaACAaTTGGTgGcctgTATGgGGAtggaTcctgacA
>TguERV1_LTR1b_Ucy#LTR/ERV1
TGAAAcgtAAatTTTAAGGAATTTAGAGATTTTAgAgGAgCTAAGATTTTAGTTAGAgATAAGCCTTACTAGAGTTAATTaAAATAAATGAGtAGGCCTTGATGAAGTTAaGAGTTAGTAGTTAACTAATAAtTGATTGcTTGTCAgCACAATGTTTAGTTAgCTGGGTTTATAATgaAgAATatagAAACTGACAAATaGCTTTTAgGAACATAAgACAATtGTGGGCCTCCTCTGTTCTGAAACCAAtTGAAGACAAGGAATGGGAGTTCTACCAAGAGTTCATTTGTCATATTtGCATTGAAAAGGTAgAAAGGTCAGAAcgAgGAAGACTTCATTtACTTCCTCATTTTGGGACCCcTcCCCATGAAAGGGAcaCcGAcCCATTTCAAGGaACAAAcTacgcatgcttaatagctttTgaaatgattagcatacgaagcgaggaaTgGGATgTAcCAAAATgAtGAATATGtAtTTGTATTTTgGgTATTcaaTacTTGtaTgGATaAAAgGacTctGtAATCactTgGAaGgcgcggtgTGtATTTgGGAgCtatcCcgcgcgctgcccggcgtcgAATAaAcataCaCTTTCTAaCTTTAAaCTGTTagagaGTTTTtgTccgTcacagtTGgataTcGgtACtAGAtCAATATcCatatttttttAataAaTCa
>CR1-J1_Ucy#LINE/CR1
cttggacaggtgcaccgttcactgggtaaaaaactggctggatggccgggcccagagagtggtggkgaatggagttacatcccgctggcggccgatcaccagtggtgttccccagggctcagtgytggggccagtcctgtttaatatctttattgatgatctggatgaggggatcaaggacaccctcagtcaaTttgcagAtgacacCAagtTggGcgggagtgttgatctgctgGagggcAggaaGgctCcgCAgAGgGAtcTGgacAGGCTGGATggatgggctGAggCCaacggtgtGAgGtTcaacaaggccaagtGCcgGGTcCTGcacttgGGtCACAacAaccCCacgcAatGCTaCAGGCTGGGgacgaGtGGCtgGaaAgctGCCcgGcgGaAAAGGaCCTGGgGGTgCTGGtcaACAgcagctgaacatGAGCCAGggTGTGcCCAGGTGGcCAAGAAGGCCAATGGCatCCTGGCcTGgaTCAGCAacggTGTGGCCAGCAGGAcCAGGGCAGtGAcTGTCCCcCTGTaCTcaGCACTGGTGAGGCCACACCTCaAaTcCTGTGTtCAGtTCTGGGCCCCTCActaCAAGAAgGACATTGAGGgGCTGGAGCGTGTCCAGAGAAGGGcAaCgGaGCTGGgGAAGGGTCTGGAGCACAAgTcctaTGAGGAGCaGCTGAGGGAGCTGGGGgtGtTcAgCCTGGAGAAAAGGAGGCTCAGGGGgGACCTTaTcgCTCTcTACAaCTcCCcGAAAGGAGGgTGtAGCCAGgTGGGGgTcgGtCTCTtCTcCCAGGtAaCAAgcGACAGGAcaAGAGGAaAcgGcCTcAAGtTGtaCCAGGGgAggTTTAGaTTGGaTaTtAGGaAAaAtTTcTTcAcggaAAGGGTggTcaaGcatTGGAAcgGgCTgCcCAGGGAAGTGGTgGaGTCACCATCCCTGGAgGTgTTtAAAAgAcgcgTaGATGTGGCACTtRGgGACgTGGTTTagTGrTGgactTGgCgGTGCTgGgTTAacGGTcGGACTcgaTgATCTTAaAgGTCTTTTCCAaCCTaAAcgATTCTaTgaTtctgTg
>CR1-E2_Ucy#LINE/CR1
cagcAcaggaaGgAcctgGAgctGcTggagagagtCCAGAGgAGgccaCaGAGatgCtccgAGgGctggagcccctctgctcTGGAGccAGgCtGGGaGAGCTGGGGGTGcTCAcCTGGAgaagAGAagGcTCcAGgGAgAgCTCagAgCcCCTTcCAGgGCCTaaAGGGgCtcCAGGAGAGCTGGAGAGgGACTtgGGACAagGgATGGaGGGACAgGAcAcAGGGAATGGCtTCCCAcTGcCAgAGGGCAGGgaTgGATGGGATATTGGGAAggAATTstTcccTGtGAGGGTGGggAGGCCCTGGCaCAGGgTgCCCAGAGaAGCTGTGGCTGCCCCTGGATCCCTGGcAGTGTCCAAGGCCAGGcTGGAcgGGGCTTGGAGCAaCCTGGGAtAgTGGAAGGTGTCCCTGCCCAtGGCAGGGGGTGGcACTGGATGagcTTtaAGGTcCcTTccaACcCAAAccATTCtgtg
>TguERVL2a2_LTR_Ucy#LTR/ERV3
TGTCTTAGGTTGgAAATGCAAGATGTGGCTGGGGGTGTGTATTCTATTGCCATCTGTtAGAGGTGGGGCAGTTATCTTCTGTTaaTTggccacctgttaaaaccaggtgGGGCAGTTTTCTTTATCTCTTCCAcaACCAATCCTCCCTCcaGgAaATATCTTCTGTTaATgGGCCAtTGAGTgTCaCTGCATGaCTGAtAAAATTaCATCATCCCAttGtGAGATGCTCYgCCCAGgGGGAGGAGCCAAGCATTCCTACCTGGATAtAATCTGAgaTTTGGAACACCACAGCAGCCTTTtCCCACTGgATTCCCAGAGGAgcagctttcttttccactggattcccagaggaAGaCCAGGCCCATCTACACCAcCaCTGGAcCTtCAGAGGAAAACTcCacCCTTcTaCAGGATCcCTGCTcCAaCAGAAcCACAgCTGtCACTgCAGGAGGgCTGcAGCCaCCATttaATggGaCTGCTaCCAaCACCCTGACCcACAGGGTGTCAGGtCaTaTTCTGACTCTGTCAGTGtTGTTTTgTATTACTGCATTtttatttatttttttTTTTtCcTAATAAAGAACTGTTATTCCTACtCCCATATCTTTGCCTGAGAGCCCCTTAATTTCAAAATTATAATAATTcaGAgGGAGGGGgTTTACATTTTCCaTTTCAAGgGAGGCTCCTGCCTTCCTTAGCAGACACCTGTCTTTTCAAACCAAGACA
>TguLTRL3-L_Ucy#LTR/ERV3
TGttAtAGatACgTAtTATAATAtTGGCTTTTtgCAAATATTaAAATGGATTTTaTAtGTGcggTGTTAAAGTAaCTTTGTTataaagATAtAGTTTTTAtTTCTGTTGTtAATTAAGCTtAGacatagtagtgaAaTAGCTGATAtaAGTrTGCTTGTGTTAAAATGcCcGCTgGGATGGGAtAACATCCAaTGAACAcaGGATGAGGACACCtGtACAGATcTGCCAACcATCAGCACTCACcgTCTGAaGgCAGtGTGGaCCAagGCCcaaAAACTGGAgGtGATaAgAAtGgaCtAAAACCACAaCCAAgaAAtacgcAcGCTCTaAAAAgGtgGAtCCgAGGAGGaGCCAcGctAAAcAaTTCtTGGAAcATGTAAACTaGtTTggGGaAAagTTTacTATGCATaAggGTcTATGAATATGCAACAGGCTGATGtAAgggAAAAGGTATtTAAgGGGTaTCcCcgAAgaTaacaGgGTGcTCTTGGCTgAGTGCCaAgatgcacccggccgTAATAACCTTTGCTcTgTGGTCCTTGTCTCCtaTTGTCCTTTATTAAACTTTttAcATTTTCACAGgAgAGTgAAcgTGTTTTTCACa
>UcyLTRL2#LTR/ERV3
TGTAaGAGGCcgTCtGAAGACCCTCActCaTTTgcCTGCCgATTGCCAcGAGaaGGAActCCctccCCCCaCtGCAGTTccgGCTTGGAGAAGgCaACAGTGCAGGTGCAGcCgCTGcACCGTcACGctaGCTGTTCCcAAcgAGGCCcGGCAAGaACTTGGCAAGGAgTTGGCAAgGAcTTGGCgAaGACCcaGCaTGGACCCAGCACgGgGCgGcCTGCTGcgATtCCTgCTTCAcTCTCCAcCtTTAAGCCgAATGAACTGTTGGGGTGACtCTGGTGGTcTcTCACTGaAGACCcCTCATCTGCCTCgTTACCACcGTgacaGACAGAGATCAAGAACCCTCTcCCCAAGGACTGAGACTGAGACCCCTACCACAGaGAGTGGggGaagggagAaTGACATGACCTGTTCTTCTCCAGTAACTcCAaTGGACTTATTCTTCATTGTGTTcgTCCTGCCTtGgTGgTTTCaGTaGAtTCACCTGTTcCcCCCgCAGCAAtTTCAATAGAcTCTcATTGTTCTGcATGTTCCCCCCTTTTtCCTCTGTGGACTATAACTGGACCCCTGGGTTgGGtAGGACTTTGGAGACTCTCCCCAACACAACAAGAcGGATCCCCATCgTCCgGACCAGTGAGGAtCTCGCCTGTGTTGGTAGCTATTcCCATCCCCCTtcTcTcTCTCTCTCTCTATcCTTTtTATTTCyTTTCTGAcCCCACTaTcgCATTTAtTGTTTTGGCCCCTAATaAAGGTGCATTTGTTGTGATTAAACTGATaGTCCCCTGCTGTTTGtCTTTTgcacTTTGGGATcGGCTAAcGAACCATCACGACACCCCgCtAtAAGCgGATCGTGACA
>CR1-X1d_Ucy#LINE/CR1
ccagcgacgagcgatgggatggtgtgccaaaactcgaggaaaggagcactaatgggatscctyaatctgcttcaccaggtgttggctrcamtgyaccacacctgaaatgtttttmyactaatgcacacagcatsaggarcaaacaagaagagctgaargctttggcccagtcccagagatttgacgtcaytggcataaatgaaacctggtgggatgagtcctgtgactggagtgccctgttggagggttgcaggctcttcgggagggataggcagggcagaagaggtggaggggtggcactgtatgtaatagaagggttagaatgtatggagctcacagttggcaatggcacagttgagagcctctgggtaagaatcaaggggcaaacaaataatgtggatgtcatcgtgggagtctactatagacctcctagccaggacgatgacgccgacgaattattctttgaggaactaagggacacttccaagtcaactgcccttgtccttatgggggacttcaactcgccagaaattaactgggagcatcacacagctggtacaacccgggccagaagattcctaaaaaacctggatgacaactttatggaacaggtcctaagggagccgactcagaaagatgccctccttgatctgctgctTgtCAacagagtggaTCtcgTgagcgaagtGgaGattggcggccgtctTgGcCACAgcgAcCAcaAAgtgAtcgAgTTtAAAATctcTgtTGACAGgAGgAAAAGTgcCAgCAAAAccTCAacTCTGGacaTgaggAgAgcAgaCTTCAGgCTGCTCAGgGaAYtAGTaAGTaAAgtcccctgGGAaAATGttTTtgcaggTgCTgGGgTCCATCAGTGCTGGTCACTTTTTAAACATCACCTCCtAAGGGCACAGGAGCAGCAATTCCcAAATGTCagAAGTCAAGCAGgtgagGCAgAAGGccggCTTGGCTGAAcaGGgaTCTTCTcTTGGAAATAAGGcaAAAAAGGAAgGTgTATGCCCAGTGGAAGCAAGGTCAGgtGAcgTgGGAAGAAtACaGAgATGCTGCTcgCCACTGtaGGGAGAAAATTcgTGtGGCCAAAGcTCaacTGgAgtTGAAGCTggCcAGAAaTGTGgGgGaCAaTAAaaaaAGtTTTTtCAAAtATATTAATGGCAAaAGGCAgTgtAaAAATAACATcggCccgTTACAGGATGAGgATGGTCACcTCAcAaACAGGGACAtgGACAAGGCAGAgGtGTTTAATgcaTTCTTTgCCTCtgTCTTCAaCAcaGaTGatgGACCAAGGGgGtCTCAGTGCCCTGAGCTGGAGGACCATGACTgtgAgAATGATcAacTCccAGtcgAcCCTGAaattGTGtgGGATCTGCTgCTCCAGCTGGATCCCTAcAaaTCTATGGGGcCTGATGgGatTyATCcAAGAaTcCTcAAAGagcTgGcTGATGtCATtgCAAAACcTcTCTtgATGATTTTTGAgcagTCTTGgGAATCtgGAGAGGTcccAgCTGACTggaAgcTggtgaacgttgtCCcggTTTTCAAgaAGgGcaagAAgGAggACCctgGAAACTAcAGgCcTgTcAGTCTCACTtCagTgcCtgGTaAArTtATGGAgaagaTTATTcTGGGAgGTatTGAAAAacACcTGaAggacAAcgCAGtCAttgGtcacAGcCAgcAcagctTcatgagaggaAAGtcctgctTatcAAaccTgATTTCCTTtTatgaCAaggtAaCcCacctagytgatcaAgggAagccAgttgAtgtAatctTttTGGatTTCagtAaagcttTtgatactgTcTctcacAgtatccttctggacaaaatgTccaGcacacagctggAtAAaCAcattatgtgrtgggtgagcaactggctCacaGgtcaagcacaaagagttacagtgaatggggtgAcatcAgActgGcgacctgtcactagTggggtTccacAggGctcCatcttcggccctgTgcTcttcaacatcttcataaAtaactTgaatgcAGgaCtggaagggatactaagcaagtttgcagataatacaaAactrggaggagctgttgactccctcaaaggcagagaggccctgcAgagagacCtrgacAAatgagAggactgggcaatcaccarctatatgaAgtTcAacaagggcaagtgctggattctgcacctGggatggggcaaccctggatgtatagacagactggggaatgagatgctggAgAgcagtgccagaaagggatctgggggtcctggtcagtggcaagctgaacatgagccagcagtgccctggcagccaggagggmcagccctgtcctgggggcatcaggcmcagcatggccagccaggcaagggaggggattgtcccgctctgctctgcgctggggcggcctcacctcgagtgccgggggcagttttgggcgccacaatataagaaagatagaaagctgtTagagagtgtccaaaggagggcaacgaagatggtgaagggcctggagggsaagccgtacgaggagcagctgaggtcacttggtctgttcagcctggaggagactgaggkgagacctcacagcagtctacArcttccttatgaggggaagaggaggggcaggcactgaTCtcttctctgtggtgaccagtgacaggacccgagggaacggcctgaagytgtgtcaggggaggtTTaggtTggatattAgaaaaaggttcttcacccagagggtggttgggcactggaggctccccAgggaagtggtcacagcaccaAgcctgacagagttcaagaagcgtttggAcaatgCTcTcagGcacgtggtgTGatTcytggrgwgtgtccTgtgcAgggCCaggagtTggactttgatgAtcctcgTgGgTccctTccaactcagcaTATTcTgTg
>UcyLTRL3#LTR/ERV3
TgTCTTGgGGTgAtTTTAtGaTGAtacTcTATTCCCTrATcctCTGCTTTATGCCCAgAAatggctgCtgtAgcTTTaagGTggGtCtGggggaggtgGGAGCCTtGGggctcytggttgGGcTTTgTtgaAgCcgcgctccCgggGcgtyCagcacgsTGcgtcgtgGgtttkkTktTGtTkggcyaGyTTggtttttTgtTrGcttAgscAarAagcTTttTTttTccccctttCCcgggctTGgAgAggcTgcAgcAgcaATccTTCaGytGttTtTcgatgtgagstGgttGgttcgGTttTggTccaagayccgagagtggtgGgargmcacaGGggCcgctCtgccCgGccCCAGgcCTygGgaaaagCcgAgcCagcaagaGAaAggaCaccAAAycCAcCagcTTcgtcTgctgtgaggaGGaGaccaacgcCAgArattcascagGtTcCcatctgtTtTgCCcaAgCtgCTgcgtggatcttgtgtttcccCTTCCCTGAGacaaaAGccggcgCCAttTTkttccccCaccACcacgcGGCtsctgtcggvtTttttctttccctggtattttggggttttttgttctgttgkgggggtgtgtgtgggggggggrggggtktwaaGtTcTGAcAatTcaaTaTctAGCATTTaTTywwTttTtTcCcGTGCCgTGTGgGCACtttgttTGttaAtaAAcgGtTGGttTtTTtcACTTtCAtCCAcTrgtaTTCATTtcttaTtggcggaaagggAttgtTGaAacCCTTTttcTTTAGAGGAAaCAcTcATTcCAGaGcgtTTTTCTCCTAAAcTTGTCTcTAAACcgAGACA
>CR1-M1_Ucy#LINE/CR1
arggacctgggggtgctggtcgacagccagctgaacatgagccagcagtgtgccctggtggccaagaaggccartggctCctGgccTGcatyaggaatagcgTggcCAgCAggaycaggGaggtgattcttccCCTcTgCtccgcgcTgGtgaggccacaccTggagtgctgtgtcCAgttctgggcccctcAgtacagGAaggacattGaggtgctgGagtgcgtcCAGaGaAgggcaacaaagctGgtgAagGGtcTggagcacaagtcctatgaGgaamggcTGAgGgaGcTGGGGcTGtTcAGcCTgGAGAAgAGgaGgctcagaGGggAccttaTcgctctcTacaactcccTGaagggaggttgtAgacaggtggGggtcaggcTcTtctcccaGgcacccAgtGacAGgACaAgaGGacAcaGcctcAAgCTgcgycgggGrAggTTcaggttggacATtAGGAAgAaattcTTcACtgtaaGggTggtcArgCAcTGGaAcaGgcTGcCCAGgGAgGTtgTGGAgtCcCCATCCCTGGaggTgTtcaAgaaaagactGgacgtggcacTgAGtgctaTGgTcTaGttgaaggtGttcstgCmcgggTtggAcTagAtgAtCTTagAggTCttTTCcaACctaaatcATTCTrTGattctatgattctgtg
>TguLTR13e_Ucy#LTR/ERV1
tgagagggaaGatGtgtGCTaaTGtCTTTAcAAAcAATTccatGggtgaagggATGggTgTTaACgTCTTTGAAATGGGTcTTAATGTCtCTAcTaACTTcgagcagCAgGTTTGtTgCAGAgCccAgACagcTTGgcTCctGAAAcAgacaagGgTCTGCACAAGCcTGAatTTCTGAacTTTggGgtaaAAtagyAGGTTcaagGgGGgatatGtggtAGGcggtTcgGgaAGGctGtacCttcctagtaccTcAGccaaTggggaaaggaagAGGGcAacgtgcggcchggAgtTtagGAtAAAagGAgGCTGcgccCtccgAAAcctcgAgAGAgaAAaccccgcGGGcgtGTGCcCcggtGGacTCtCTccCtTtAttcgaataAAGtTGcAgGAcTcCTCTgTCtcCtTTttggAcatgtgatTttccataca
>CR1-Z1_Ucy#LINE/CR1
cctggaatactgtgttcagktttggtccccgctatacgaaagaakgtggacwggctggagagggtccagagargggccacaaagacgatcaaaggaccgggaagcctgccatatgaggaaaggctgagagaactgggtttgttcagccttgagaaaagaaggcttaggggagaccttatcaccacgttccagtatttaaagggcggctacaaagaagatggagactttccttttacaaggagtcacatggaaaagacgaggggtaatgggtacaagttAcTCCTggggAgaTTccgattggacacAAgAggAaaAtTTTtcacaatgagaacaatcagtcattggaAtaAtCTccccAgggAAgTggtggATTccccAacActgGacACtTttAaGATtcggctggAcagggtgctgggcCATCTtgTCtAgaCcaTgCTTTtgcCAAGAAAGgtTGGACCAGATGatCCTtgaggtCCCTTCCAaCctggtaTTctatGatTCtatg
>UcyLTRK11#LTR/ERV2
TatcagcaaTGaaGAGAGAcagGggAGACTgtGagATGGTCaaAAGAATCCaAaTTTAtTGTGGAcTACataTGCTTATATACTATTtTAGGAAGgCTAGTAATgTTTTACTACAATGATTGGGTTAATCATCACATAAACAAACTTAtACATTTTAAACAtCTCTTGCTTGCAGAaGttTGATGTAATTTTCTTTTCcgGTAAgTcagTCTGATTtAATCTTCttgcAaTCTTgatttaatcctcaaAgttCTGTTTGcTCTTGCCAAGGcATCCTGaTTATCAAATCTCTTATGCTAAcCAGGTCCAAAGTcCATCATCTGTCtTgTGTGTCCCAaTA
>TguLTRK3c_Ucy#LTR/ERV2
TgTgGGAgtCCAGgACATCCCTCTGGCTGCCCTGGCTGtCTCcAGACCCTGGCAGGGGgCTCgGAGACCTTGGCAtGAAGTCAAAAACAcCTGTGGCTTcgATTTTAGCCcgTGGAAAAAaCTGCCAACTtTGTATGAGGAATTACAAGCCACAAGGGTTTGAGTAGTGTGgTAgTTGAaTTAACAcAGGGTGaAAAAGTAGAATTTTGGGgtTtTTAGAATGGGGTTCAaGGGGACAAGATGGAGGGATTTGGGCaTGTCCTGaCCTTCTTCTCCttcTtcTTGcCCTCCATGTCTTGgTGTGATGGTGACACTTTTCTaTTGGTTTAAGGTAGaGAcgCACTGTCyAACATAaATGATAGaTATTGGCACatTATTGTAAACATaGtACAcgTAGTTTTTggTATAAAATGTAAAcaCcGCCCtaGAGGGCAGACAGAATGCCATGGCcgactTGcTaGaCAGAGCTCAGCAGGTCAGAGAAAGAATgTTATAGATAAGGaAAAATAAACAACCTTGAGAAGCcgAcCCTAcgCAtTtCAGActcCTtCTTTGGCTGCacGGGCTGGGAAAyaAgGACTTTTACAcTCTtGGGGTCAcCtcgACACCCaGACCCcgAGA
>UcyLTRL4#LTR/ERV3
tgtwawghcatacagaaagaaggtttdaacgbtgtaaacyccaaacarcttgcttgacgagccttttaaaagggcttacagttgttcatgtactctgagttagacacacgggagaaataccgacaagatattctcaagaggtcaaaacaacaaaaaaaaytttactggcaactttagaaaatcagagaactttggcaaaagtttagagcagcattcaatcaacataaaacayttctcaaagcattaacttrgcccattcaacttagcaaactctaagcccattcaattttaagttamtcaaaattccaagaagagggaattagaagaaaatagaaragaacaaatatagctaccaactcctgggttccagcagtgttcagctratagaaattccaagargaggtagggtcaagatgtgcttgccttgtgttttgccttaaataccccttggccttcctgggcccttcccccaggtgggacttccrgtcatttggccactcaggagctgggttggggctccaggggckggtgtggagcattgcctgcastgtgccagggattggcagccaccgcggggctgggatacaggctctggggtgggrtgtgtggggcagggcactgcctcaccagggcaaggcccgacctgccccttctcccacacacacgsacccgaaatgttttgagccagaaatccttccagtctctcaca
>TguERVL2a2_LTR-L_Ucy#LTR/ERV3
TGTTGGGGGTTaGGTTTcTTTccTTTTgTTCCTTTTTACTTAtaGAATTTTTtcCCaTAAgTtgCTAgGAAACAcTAAcgactGGGTacTTaAgaAAAAcaaAAGAAGTGGCcAAGCTCAgggGaGGAgGGCATCTGgTtGCactTCTCTtaTcTGGGAGTTTCTCTCcgaGgggcagAgatacctcgaGAAttGGGCaGgtAAAaGAtgGGGCTGGGGCAGCTgctggctCtCtCTCTcTCTcgGCTTcgGAggaggacGGTCgGAGCTGCTGCTTGGGGAAGGGAATTCgCTGCTGCcgCCgGAGCCCAGCCcggagCTGCTtCTtctGccgtggGgTGAGCCTCTGcTtGTGAGAgCAgCCACTgAactggGACCTyaTtatCAcCcACcTCACtaAaAGAGGgACccgtccccgtctgctcgggtgcccgggatcctgagctcggctctccctgccctgctgggagccgggccgccgctgccccgcccccgccgcttcttcggcaccgctccgagytttcgctgcactgyagccccgcaccccctgcctgccgagacgtcctgccgkcccagcttgstgcttctcagagtcctgCtggggcaccgggtcggctgccccagggtttgtgaagcgaagcctctcctccatcccttcccgtccggcccggccgccatcgccgcgctcccgagcccgcgcccctgcagscgcgggagtcaccgcacctgccccgcccgccgggagccagcagcgcccctgccggccgtgcccggaactgcaccgcagggaaagaggccgggaccgggttccgGctctgcttggtgttaatgccggagccggtgttgtttgTttgcttTattAcacatactagtaaagaactgttattcctattctcatatctttgcctgagagcccctTAAtTtcaaAATTataataATTcggAgggaaGGgGttTacaTtttccATTCCaAGggAGgCTCCTgCcTtCctTAGCAgACAccTGtCTTTCaAaccAAgaca
>UcyLTRK12#LTR/ERV2
tGTAGCAGTCAGAGGCCCTGCAAGGCCTCCCTGGcGGTCACTcGCCTAAGATAAGAAATGCCgAGTCACGgTGACtGGACCAAAGAAGCCcCTCTTCcGCATTCaGACCCTTgTTATCTCTCTGTAAGGCtaTAGGTCaTATTCTCCTCAACCCTGGCCAtTGGACAATTTCCAACACCCCtGTACCCTATATcAACcCCCATtTCTGCCCAGTTCgGCAGAAGAGCTGTCACTGccCCCTTCACAGGAGCTGaaAtTAAAGGACACcGCTGTGGAACCGCATACAGcCTTCTCCTCTCtCtATCtCccTGcgTCTGCCtgAGGmACTgGcGAGCAcaGAGCtGAAATCACtaAGAGCTGAATTYACCAGAGCTGAAATCACTCCAGAGgTGCTcgCTAAGtTGCCtGcGGCTGGGAGCTgrsCtGAGGGACCCAGACAGGCTGAGCCcgACAGCcCAGCGCTgTCcGGACACCcAcgGcAGCgGCaGCcgGGGGTCgGAtGGACCCCtGaGCCCCAGGCcGCATTA
>TguERVL2a1_LTR-Lb_Ucy#LTR/ERV3
TGTCtTaGGtTGgAAatgggGTGtGtaTTCTaTtcCcATCTGTcAGAGcTGGGGCAGTTaTCTgCTGTTCAttGGGCAGTTTtCTTTATCTCTcCCACAgCCAAtCCTCCCTCCAGGAGATCTCTgCTGTTCATgggccattaattattaattatcttctgttcatGGCCACTGAGTGTCCCTGCAcGGCTGAgAAAATTCCATCATCCAtgGGGAGATGCTccGCCCAGGGGAGGAGCCgAGCATTCCTACCTGGATcCAATCtGaccTgGGAACAgCACAGCAGCCTTTGCCCcCTGCATTCCCAGAGGAGCAGCTTTCTtcCCaCTGCATTCCCAGAGGAGCAGCTTTCTtCCCaCTGCATTCCCAGaGGAGCAGCTTTCTtCCCACTGCATTCCCAGAGGAGCCCAGGCCCATCTCCCCCAGCCCTGGAGCTCCAGAGGAAAACTCCCCCCTTGTGCAGGATCCTGCTCCAGCAGAAGCACAGCTGGCACTGCAGGAGGGCTGAGCCCCCATGGGATGGGGCTGCTGCCACCTCCCTGACCCACAGggtGcCAGGGCaTGtTCTGACTCTGgCAGtggttTtttttctttttTgTattAtTgcATTTtTaTTTttaatTTtCcTarTAAAgAACTGTTATTCCTAtTCCCATATCTTTGCCTGAGAGCcCCTTAATTTCAAAatTatAAtAATTcaGAGGGAGGGGGTTTacATTTTCCATTTCAaGGGAGGCTCCTGCCTTcCTtAGCAGACACCTGtCTkTTCAaACcaAGACA
>UcyLTRK13#LTR/ERV2
TGTcatAGTTGAGAcgGAgACAATACAAAGCAAcACACTCCATTTTCAGAAGGCTTCAAAcCcGtTTTTATTcTAGCATGCATGCTTTTTATACATTCTTACAAAaCTCAtAAGTTTACACTTTACTCATTGGTCAcgAgAGACAAACAAAGTGCTtATTGGAAtAGGCAGTTGCAGGTTTCTCTTATTTATCCTTCTTTCTTTCTTGGTTTCTaTGTCAAcGACCTTGGTAGAAAATTCTTTCAGGGGTaAACATGGATCCTCTTATCAAACTTCTCTCTGGCTCACAGAAGTcgCTGTAAAACCTCTTCCACA
>CR1-X3_Ucy#LINE/CR1
aagtcctgtgaggagcagctgaggtctctgggttTgtttagtttggagaagaggaggctgaggggtgacctcattgctcTctacAgcTtCctgaggaggggaagtggagagGgAggtgCTGAtctcTTCTCcctggtatccAGTGAtAggaYatacgGGAAtgGttcgaAgcTgcgtcaGagGaggtttAgactgGatATcagGaagcatTTcTttaCcgagaGggTggTcgaacacTggAacAggcTtCCtaGagaaGtGgtcaatGcmCcAAgcctgtcAgtgTttAAGAgGCaTTTGGaCAaTGccCTtaacaaCaTGcTttaacttTTGgtCAgcCcTgaAgtGgtCagGcagtTGGacTaGAtGaTcattgTaggTcCCtTccaactgaactattcTaTtcTatg
>TguLTR5a-b_Ucy#LTR/ERV3
TGTCCTGgTTTtgGCTGggATAGAGTTAATTTTcTTcyTAGTAGCTGGTACAGTGCTGTGTTTTGGATTtAGTATGAGAATaATgTTGATAACACACTGATGTTTTaGtTGTTGCTaAGtAGTGCTTACcCtaAGTCAAGGACTTTTCAGTTTCCCATGCTCTGCCAGtGAGgAGgTGCACAAGAAGCTggGaGGGAGCAcGGCCAGGACAGCTGAcCcgAACTGGCCAAAGGGATaTTCCAtACCAtAGAacgTCATgCtCAGTAtATAAACTGggGGGAGTtGgCtgggaGgcgccgAtcgCTGCTcgGGgAcgGGCTGGGCATccgTCagcgGGTggTGAGCAAtTGTAtcgtGCATCACTTGtttyTcttgrgTtTtattcctctctcttttttattccttattattattATTATtATTATATTtTacTTTrTTTCAATTATTAAAcTgtTcTTATCTCAaccCAtgrgtTTtacctTtttccaaTTCTCcTCCCCAtcccactGggggggggggagtgaGcAAgcgGCTgcgtgGTaCtTAGtTgccgGCTGGGgTTAAACcAtgaCA
>UcyLTRK14#LTR/ERV2
TGTaGCAGCCTGAACTGCTaCaAGTAAAGTCCAGGGTAAAGAAGCAGAAAGGGCCTTTGCATGGTATCCACAGATGTTTAATTCAGCcgcgCgGTGAGaTGtTCAGAGTTcCCCCAGCACACACAcgTctcaGcTCtcaCTgcCCcacCCggagGGGtCggGGGGTGAcCCTGGTCTCgGGGCAGTACAAAGATgAGGGCCAgTCAGGGAATAGGGAGGGAGTGGCTCAGGGACAtAGGAACAGACATAGGAACAGGGaAAGGAGCMAATGGGGtTtTAACAGCTTTTTGAGGGAAGCTTCTTGTGTCTCCcTAAaCCAGGGaaATGCCCCCCAGGGTCTcCAcA
>CR1-J2b_Ucy#LINE/CR1
cttttatgrcaaggtgacccgcttagtggacgagggaaagwccgtggatgttgtctacctggacttcagtaaagcctttgacaccgtttcccAcggcAttcTccTGgAgAAactggctgctcatggcttggacgggtgcgctctTcgcTgggTaAaAAacTggctggatgGccgggccCAGagagTggTggtgaatggagytacatccagcTggcggccggtcaccggtggtgtTccccagggctCagTatTgGggccggtcCTGTttaAtatCTTyAttgATgaTcTGgAtgagGggatcgaacgcacccTcagtgAgtTtgcggAtaACAccAagttgggtggGagTGTTgatcTgcTggAggGcAGGaAGGCTCTGCAGAGGGATCTgGACAgGCTGgAtcgaTGGgccgAGgCCAaTtGtaTGAgGTTCAACAAgGCCAAGTGCcgGGTcCTGCaCtTGGGTCACAaCAACCCCaggcAgcgccacAGgCtgGggragAGtGGCTGgaaAGctGCccgGtGgAAAAGgAcCTGGggGTgcTGgtcaaCAGcggctgAAcATGAGCCAGcgtGTGcCCAGGtgGCCAaGAAGGcCAAtGGcgtCCTGGcCTGgATCAGcaataGtgTGGcCAGcaGGaCcAGGGcAGgGAtTGTCCCcCTgTacTcgGCaCTGGtGagGCcgcACCTcgAaTccTGtGtyCAGtTtTGGGccCctcAcTgcAAGAAagACatTGAggtgcTgGAGcgtgtCCAGAGaAgGgCAacggaGctgGtGaAGggtCtggAGcacAagtcctgTGAggaGcaGctgAgGgagCTgggggTGTTtAgcCTGgagaaaaGgaggCTcAggggrgaccttatcgctctctacaactccctgaaagGaGgctgtagccaGgtgGgggttggtcTCttCTcccaggtaACaaGcgacgggacaagAGGaaAtggCCTcaAgtTgcgccAggggAggTTtaGaTTggatattaGgaAAaatttCtTCAccgAaAgGgTggTcaagCacTGgAAcaggcTgcCCAGgGaagTGGtkgaatcaCCAtcCCTGgAGGTatTtaAaAgacgtgtaGacgtgGCacTcggggacatggtttagtggTgGacttggyagtgctgGgttaAtggtTGgaCTtgaTgatcTtagagGtCttTTccAAcctaAatkATTcTaTgattctgtg
>UcyLTRL5#LTR/ERV3
TGTTAAAAATAGGTTAGAAACTgTTGTAAAATAGTTGATAaTTGTTAAGCATGtACTGTTAGTTTGGTTATGGTAAAAGGGGTTAAARGGGTAGTTgTaAGAAATACgGTACTCaAcGTACCATAwTACACCTAAgTAAAGTGCACCACCCCcAaGcgAAAcGAGCCAGCCTGGACAGAACTGTAATGGGCCAATCAAGcgCCTTAAACCTTCATGCAAATGAAGGATCCAAAaAGAAACCAATCCAAAgGGACAAAAAACAGGATAAAAAGGGGgCaTCTGACCCAcTGAAcCcGTGCcGCTCCACCTGGAACATCGGGGACATCGCTGCTCAGaAGACCCAGCgCcGGCgCtGCAGCaTCCTcGACGGGAacGCTCCTGCTCAGCCCgcgGGCCCCCTTGCTTTAGGCCTTTCtTTTTTATTAcAATAAATGCTGAAATCACTTTTAGTACcGGGAGTGTGGTCCCgTTTTTAACA
