# Supplementary material for: The Genome of Blue-Capped Cordon-Bleu Uncovers Hidden Diversity of LTR Retrotransposons in Zebra Finch
Source: Genes (Basel). 2019 Apr 13;10(4):301. doi: 10.3390/genes10040301 (PMC6523648; doi:10.3390/genes10040301)
Supplement: Supplementary file 1 [file genes-10-00301-s001.zip › Table S3 - LTR_reciprocal_BLAST_LTR_families.xlsx]

## Sheet: Sheet1
Subclass	Family	fAlb15	taeGut2	uraCya1	galGal4		uC	tG	uCtG	fA	uCtGfA	gG	uCtGfAgG
LTR/ERVK	EAVHP	-	-	-	+		0	0	0	0	0	1	0
LTR/ERVL	ENS1	-	-	-	+		0	0	0	0	0	1	0
LTR/ERVL	ENS3	-	-	-	+		0	0	0	0	0	1	0
LTR/ERV1	fAlbLTR1	+	+	+	-		0	0	0	0	1	0	0
LTR/ERV1	fAlbLTR2	+	+	+	-		0	0	0	0	1	0	0
LTR/ERV1	fAlbLTR3	+	-	-	-		0	0	0	1	0	0	0
LTR/ERV1	fAlbLTR4	+	+	+	-		0	0	0	0	1	0	0
LTR/ERV1	fAlbLTR5	+	+	+	-		0	0	0	0	1	0	0
LTR/ERV2	fAlbLTRK1	+	+	+	-		0	0	0	0	1	0	0
LTR/ERV2	fAlbLTRK10	+	-	-	-		0	0	0	1	0	0	0
LTR/ERV2	fAlbLTRK11	+	-	-	-		0	0	0	1	0	0	0
LTR/ERV2	fAlbLTRK12	+	-	-	-		0	0	0	1	0	0	0
LTR/ERV2	fAlbLTRK13	+	-	-	-		0	0	0	1	0	0	0
LTR/ERV2	fAlbLTRK14	+	+	+	-		0	0	0	0	1	0	0
LTR/ERV2	fAlbLTRK2	+	-	-	-		0	0	0	1	0	0	0
LTR/ERV2	fAlbLTRK3	+	+	+	-		0	0	0	0	1	0	0
LTR/ERV2	fAlbLTRK4	+	-	-	-		0	0	0	1	0	0	0
LTR/ERV2	fAlbLTRK5	+	-	-	-		0	0	0	1	0	0	0
LTR/ERV2	fAlbLTRK6	+	-	-	-		0	0	0	1	0	0	0
LTR/ERV2	fAlbLTRK7	+	-	-	-		0	0	0	1	0	0	0
LTR/ERV2	fAlbLTRK8	+	-	-	-		0	0	0	1	0	0	0
LTR/ERV2	fAlbLTRK9	+	+	+	-		0	0	0	0	1	0	0
LTR/ERV3	fAlbLTRL1	+	-	+	-		0	0	0	0	0	0	0
LTR/ERV3	fAlbLTRL2	+	+	+	-		0	0	0	0	1	0	0
LTR/ERV3	fAlbLTRL3	+	-	-	-		0	0	0	1	0	0	0
LTR/ERV3	fAlbLTRL4	+	-	+	-		0	0	0	0	0	0	0
LTR/ERVL	GGERV10	-	-	-	+		0	0	0	0	0	1	0
LTR/ERVL	GGERV11	-	-	-	+		0	0	0	0	0	1	0
LTR/ERVL	GGERV20	-	-	-	+		0	0	0	0	0	1	0
LTR/ERVL	GGERV21	-	-	-	+		0	0	0	0	0	1	0
LTR/ERVL	GGERV22	-	-	-	+		0	0	0	0	0	1	0
LTR	GGERV28	-	-	-	+		0	0	0	0	0	1	0
LTR/ERVL	GGERV30	-	-	-	+		0	0	0	0	0	1	0
LTR/ERVK	GGERVK1	-	-	-	+		0	0	0	0	0	1	0
LTR/ERVK	GGERVK10	-	-	-	+		0	0	0	0	0	1	0
LTR/ERVL	GGERVL	+	+	+	+		0	0	0	0	0	0	1
LTR/ERVL	GGERVL18	-	-	-	+		0	0	0	0	0	1	0
LTR/ERVK	GGLTR1	-	-	-	+		0	0	0	0	0	1	0
LTR/ERVK	GGLTR10	-	-	-	+		0	0	0	0	0	1	0
LTR/ERV1	GGLTR11	-	-	-	+		0	0	0	0	0	1	0
LTR/ERVL	GGLTR12	-	-	-	+		0	0	0	0	0	1	0
LTR/ERVL	GGLTR3	-	-	-	+		0	0	0	0	0	1	0
LTR/ERVL	GGLTR4	-	-	-	+		0	0	0	0	0	1	0
LTR/ERVL	GGLTR5	+	+	+	+		0	0	0	0	0	0	1
LTR/ERVL	GGLTR6	-	-	-	+		0	0	0	0	0	1	0
LTR/ERV1	GGLTR7	-	-	-	+		0	0	0	0	0	1	0
LTR/ERVL	GGLTR8	+	+	+	+		0	0	0	0	0	0	1
LTR/ERVL	GGLTR9	-	-	-	+		0	0	0	0	0	1	0
LTR/ERVK	RSV	-	-	-	-		0	0	0	0	0	0	0
LTR/ERV1	Tgu_rep1	+	+	+	-		0	0	0	0	1	0	0
LTR/ERVL	Tgu_rep2	+	+	+	-		0	0	0	0	1	0	0
LTR/ERVL?	Tgu_rep3	+	+	+	-		0	0	0	0	1	0	0
LTR/ERV1	TguERV1	+	+	+	-		0	0	0	0	1	0	0
LTR/ERV1	TguERV2	+	+	+	-		0	0	0	0	1	0	0
LTR/ERV1	TguERV3	-	+	+	-		0	0	1	0	0	0	0
LTR/ERV1	TguERV4	-	+	+	-		0	0	1	0	0	0	0
LTR/ERV1	TguERV5	-	+	-	-		0	1	0	0	0	0	0
LTR/ERV1	TguERV6	-	+	+	-		0	0	1	0	0	0	0
LTR/ERV1	TguERV7	+	+	+	-		0	0	0	0	1	0	0
LTR/ERVK	TguERVK1	-	+	+	-		0	0	1	0	0	0	0
LTR/ERVK	TguERVK10	-	+	+	-		0	0	1	0	0	0	0
LTR/ERVK	TguERVK2	-	+	+	-		0	0	1	0	0	0	0
LTR/ERVK	TguERVK3	-	+	+	-		0	0	1	0	0	0	0
LTR/ERVK	TguERVK4	-	+	+	-		0	0	1	0	0	0	0
LTR/ERVK	TguERVK5	+	+	+	-		0	0	0	0	1	0	0
LTR/ERVK	TguERVK6	-	+	+	-		0	0	1	0	0	0	0
LTR/ERV2	TguERVK7	+	+	+	-		0	0	0	0	1	0	0
LTR/ERVK	TguERVK8	-	+	+	-		0	0	1	0	0	0	0
LTR/ERVK	TguERVK9	-	+	+	-		0	0	1	0	0	0	0
LTR/ERVL	TguERVL1	+	+	+	-		0	0	0	0	1	0	0
LTR/ERV3	TguERVL2	+	+	+	+		0	0	0	0	0	0	1
LTR/ERV1	TguLTR10	-	+	+	-		0	0	1	0	0	0	0
LTR/ERV1	TguLTR11	+	+	+	-		0	0	0	0	1	0	0
LTR/ERV1	TguLTR12	+	+	+	-		0	0	0	0	1	0	0
LTR/ERV1	TguLTR13	+	+	+	-		0	0	0	0	1	0	0
LTR/ERVL	TguLTR5	+	+	+	+		0	0	0	0	0	0	1
LTR/ERVL	TguLTR6	+	+	+	-		0	0	0	0	1	0	0
LTR/ERVK	TguLTRK1	-	+	+	-		0	0	1	0	0	0	0
LTR/ERVK	TguLTRK2	-	+	+	-		0	0	1	0	0	0	0
LTR/ERVK	TguLTRK3	+	+	+	-		0	0	0	0	1	0	0
LTR/ERVK	TguLTRK4	+	+	+	-		0	0	0	0	1	0	0
LTR/ERVK	TguLTRK5	-	+	+	-		0	0	1	0	0	0	0
LTR/ERVK	TguLTRK6	+	+	+	-		0	0	0	0	1	0	0
LTR/ERVK	TguLTRK7	+	+	+	-		0	0	0	0	1	0	0
LTR/ERVK	TguLTRK8	+	+	+	-		0	0	0	0	1	0	0
LTR/ERVK	TguLTRK9	-	+	+	-		0	0	1	0	0	0	0
LTR/ERVL	TguLTRL1	+	+	+	-		0	0	0	0	1	0	0
LTR/ERV3	TguLTRL2	+	+	+	-		0	0	0	0	1	0	0
LTR/ERV3	TguLTRL3	+	+	+	-		0	0	0	0	1	0	0
LTR/ERV3	TguLTRL3-L	+	+	+	-		0	0	0	0	1	0	0
LTR/ERVL	TguLTRL4	+	+	+	+		0	0	0	0	0	0	1
LTR/ERVL	TguLTRL6	+	+	+	-		0	0	0	0	1	0	0
LTR/?	UcyLTR_Lurtz	-	-	+	-		1	0	0	0	0	0	0
LTR/ERV1	UcyLTR2	-	+	+	-		0	0	1	0	0	0	0
LTR/ERV1	UcyLTR3	+	+	+	-		0	0	0	0	1	0	0
LTR/ERV2	UcyLTRK1	+	+	+	-		0	0	0	0	1	0	0
LTR/ERV2	UcyLTRK10	-	+	+	-		0	0	1	0	0	0	0
LTR/ERV2	UcyLTRK11	+	+	+	-		0	0	0	0	1	0	0
LTR/ERV2	UcyLTRK12	-	+	+	-		0	0	1	0	0	0	0
LTR/ERV2	UcyLTRK13	-	+	+	-		0	0	1	0	0	0	0
LTR/ERV2	UcyLTRK14	-	+	+	-		0	0	1	0	0	0	0
LTR/ERV3	UcyLTRK15	-	-	+	-		1	0	0	0	0	0	0
LTR/ERV2	UcyLTRK2	-	+	+	-		0	0	1	0	0	0	0
LTR/ERV2	UcyLTRK3	-	+	+	-		0	0	1	0	0	0	0
LTR/ERV2	UcyLTRK4	-	+	+	-		0	0	1	0	0	0	0
LTR/ERV2	UcyLTRK5	-	+	+	-		0	0	1	0	0	0	0
LTR/ERV2	UcyLTRK6	+	+	+	-		0	0	0	0	1	0	0
LTR/ERV2	UcyLTRK7	-	-	+	-		1	0	0	0	0	0	0
LTR/ERV2	UcyLTRK8	+	+	+	-		0	0	0	0	1	0	0
LTR/ERV2	UcyLTRK9	+	+	+	-		0	0	0	0	1	0	0
LTR/ERV3	UcyLTRL1	-	+	+	-		0	0	1	0	0	0	0
LTR/ERV3	UcyLTRL2	-	+	+	-		0	0	1	0	0	0	0
LTR/ERV3	UcyLTRL3	+	+	+	-		0	0	0	0	1	0	0
LTR/ERV3	UcyLTRL4	+	+	+	-		0	0	0	0	1	0	0
LTR/ERV3	UcyLTRL5	-	+	+	-		0	0	1	0	0	0	0
LTR/ERV2	UcyLTRL6	-	-	+	-		1	0	0	0	0	0	0
							4	1	28	12	40	22	6
